# Supplementary material for: Maximizing the ovarian reserve in mice by evading LINE-1 genotoxicity
Source: Nat Commun. 2020 Jan 16;11:330. doi: 10.1038/s41467-019-14055-8 (PMC6965193; doi:10.1038/s41467-019-14055-8)
Supplement: Supplementary file 3 — Supplementary Data 1 [file 41467_2019_14055_MOESM3_ESM.xlsx]

## Sheet: Supplementary Data 1A
Supplementary Data 1A. Oocyte number per ovary in Chk2+/- and Chk2-/- untreated and AZT-treated mice using whole-mount quantification method
Sample	Mean oocyte number	Std Dev	% of E15.5 oocytes (max)	n ovaries analyzed	n embryos analyzed	n litters analyzed
E15.5 Chk2+/-	12268.2	569.1	100	6	3	2
E15.5 Chk2+/- +AZT	10461.5	2002.3	100	6	3	2
E15.5 Chk2-/-	11620	1061.6	100	5	3	2
E15.5 Chk2-/- +AZT	11306.8	871.2	100	4	3	1
E18.5 Chk2+/-	7707.2	745.4	62.8	5	3	2
E18.5 Chk2+/- +AZT	9560.6	1288.9	91.4	5	3	2
E18.5 Chk2-/-	7645.9	1656.6	65.8	13	7	3
E18.5 Chk2-/- +AZT	10474.2	895.5	92.6	6	3	2
P2 Chk2+/-	5536.3	667.6	45.1	6	3	2
P2 Chk2+/- +AZT	4411.2	911	42.2	5	3	2
P2 Chk2-/-	7369.4	1075.1	63.4	5	3	2
P2 Chk2-/- +AZT	10225.7	1700.6	90.4	3	3	2
P2 Chk2-/- +AZT (to E18.5)	4258	1563	37.7	9	5	3

## Sheet: Supplementary Data 1B
Supplementary Data 1B. Statistical analysis of oocyte number per ovary in Chk2+/- and Chk2-/- untreated and AZT treated ovaries using whole-mount quantification method
Sample	t-test	Pa	Significance
E15.5 Chk2+/- untreated vs E15.5 Chk2+/- +AZT	2.126	0.0594	ns
E15.5 Chk2+/- untreated vs E15.5 Chk2-/- untreated	1.297	0.2268	ns
E15.5 Chk2+/- untreated vs E15.5 Chk2-/- +AZT	2.134	0.0654	ns
E18.5 Chk2+/- untreated vs E18.5 Chk2+/- +AZT	2.784	0.0238	*
E18.5 Chk2+/- untreated vs E18.5 Chk2-/- untreated	0.07856	0.9384	ns
E18.5 Chk2+/- untreated vs E18.5 Chk2-/- +AZT	5.491	0.0004	***
P2 Chk2+/- untreated vs P2 Chk2+/- +AZT	2.367	0.0421	*
P2 Chk2+/- untreated vs P2 Chk2-/- untreated	3.469	0.0071	**
P2 Chk2+/- untreated vs P2 Chk2-/- +AZT	6.199	0.0004	***
P2 Chk2+/- untreated vs P2 Chk2-/- +AZT (to E18.5)	1.875	0.0835	ns
P2 Chk2+/- +AZT vs P2 Chk2-/- +AZT (to E18.5)	0.1993	0.8454	ns
P2 Chk2-/- untreated vs P2 Chk2-/- +AZT (to E18.5)	3.931	0.002	**
P2 Chk2-/- +AZT vs P2 Chk2-/- +AZT (to E18.5)	5.626	0.0002	***
(ns) - P>0.05; (*) - P<0.05; (**) - P<0.01; (***) - P<0.001
aanalyzed by unpaired t-test

## Sheet: Supplementary Data 1C
Supplementary Data 1C. Oocyte number per ovary in E15.5 Chk2 backcrosses using whole-mount quantification method
Sample	Mean oocyte number	Std Dev	n ovaries analyzed	n embryos analyzed	n litters analyzed
Wildtype B6	4708	1163	12	6	3
Chk2-/- (N0)	11620	1062	5	3	2
Chk2+/- (N1)	12268	569.1	6	3	2
Chk2+/+ (N1F1)	11335	1567	8	5	4
Chk2+/- (N1F1)	11182	895.4	8	5	4
Chk2-/- (N1F1)	10152	1663	9	6	5
Chk2+/-(N5F1)	5593	1098	5	3	2

## Sheet: Supplementary Data 1D
Supplementary Data 1D. Statistical analysis of oocyte number per ovary in E15.5 Chk2 backcrosses using whole-mount quantification method
Sample	t-test	Pa	Significance
E15.5 WT B6 vs E15.5 Chk2-/- (N0)	11.43	<0.0001	***
E15.5 WT B6 vs E15.5 Chk2+/- (N1)	14.9	<0.0001	***
E15.5 WT B6 vs E15.5 Chk2+/+ (N1F1)	10.88	<0.0001	***
E15.5 WT B6 vs E15.5 Chk2+/- (N1F1)	13.3	<0.0001	***
E15.5 WT B6 vs E15.5 Chk2-/- (N1F1)	8.848	<0.0001	***
E15.5 WT B6 vs E15.5 Chk2-/- (N5F1)	1.451	0.1673	ns
(ns) - P>0.05; (***) - P<0.001
aanalyzed by unpaired t-test

## Sheet: Supplementary Data 1E
Supplementary Data 1E. Oocyte number per ovary in Chk2+/- and Chk2-/- untreated and AZT-treated mice using sectioning-based quantification method
Sample	Mean oocyte number	Std Dev	% of E15.5 oocytes (max)	n ovaries analyzed	n embryos analyzed	n litters analyzed
P2 Chk2+/-	5589	2495	36.4	6	3	1
P2 Chk2+/- +AZT	6630	1431	NA	3	3	1
P2 Chk2-/-	10598	2147	NA	5	3	1
P2 Chk2-/- +AZT	12045	1680	69.07	5	3	1

## Sheet: Supplementary Data 1F
Supplementary Data 1F. Statistical analysis of oocyte number per ovary in Chk2+/- and Chk2-/- untreated and AZT treated ovaries using sectioning-based quantification method
Sample	t-test	Pa	Significance
E15.5 Chk2+/- untreated vs E15.5 Chk2+/- +AZT	NA	NA	NA
E15.5 Chk2+/- untreated vs E15.5 Chk2-/- untreated	NA	NA	NA
E15.5 Chk2+/- untreated vs E15.5 Chk2-/- +AZT	0.7041	0.5078	ns
E18.5 Chk2+/- untreated vs E18.5 Chk2+/- +AZT	3.992	0.0031	**
E18.5 Chk2+/- untreated vs E18.5 Chk2-/- untreated	1.834	0.0966	ns
E18.5 Chk2+/- untreated vs E18.5 Chk2-/- +AZT	1.999	0.0735	ns
P2 Chk2+/- untreated vs P2 Chk2+/- +AZT	0.6562	0.5326	ns
P2 Chk2+/- untreated vs P2 Chk2-/- untreated	3.525	0.0065	**
P2 Chk2+/- untreated vs P2 Chk2-/- +AZT	4.911	0.0008	***
(ns) - P>0.05; (*) - P<0.05; (**) - P<0.01; (***) - P<0.001
aanalyzed by unpaired t-test

## Sheet: Supplementary Data 1G
Supplementary Data 1G. ɣH2AX relative mean nuclear levels in Chk2+/- and Chk2-/- untreated and AZT-treated
Samples	n embryos analyzed	n litters analyzed	n oocytes analyzed	Min	1st Quartile	Median	3rd Quartile	Max
E18.5 Chk2+/-	2	2	261	1	2.322	3.954	7.648	56.96
E18.5 Chk2+/- +AZT	2	2	222	1	3.399	8.517	16.67	47.01
E18.5 Chk2-/-	2	1	221	1.204	3.905	6.172	9.256	29.79
E18.5 Chk2-/- +AZT	2	2	347	1.385	6.864	10.38	16.19	51.94
P2 Chk2+/-	2	2	205	1	2.926	4.559	6.898	37.12
P2 Chk2+/- +AZT	2	1	118	1	3.305	4.608	5.761	33.44
P2 Chk2-/-	2	2	315	1.178	2.814	4.363	7.276	40.7
P2 Chk2-/- +AZT	2	2	335	1	1.884	2.97	4.768	19.31

## Sheet: Supplementary Data 1H
Supplementary Data 1H. Statistical analysis of ɣH2AX relative mean nuclear levels in Chk2+/- and Chk2-/- untreated and AZT-treated
Sample	D	Pc	Significance
E18.5 Chk2+/- untreated vs E18.5 Chk2+/- +AZT	0.312	<0.0001	***
E18.5 Chk2+/- untreated vs E18.5 Chk2-/- untreated	0.2645	<0.0001	***
E18.5 Chk2+/- untreated vs E18.5 Chk2-/- +AZT	0.4889	<0.0001	***
P2 Chk2+/- untreated vs P2 Chk2+/- +AZT	0.1044	0.3877	ns
P2 Chk2+/- untreated vs P2 Chk2-/- untreated	0.07123	0.5542	ns
P2 Chk2+/- untreated vs P2 Chk2-/- +AZT	0.3016	<0.0001	***
(ns) - P>0.05; (***) - P<0.001
canalyzed by Kolmogorov-Smirnov test

## Sheet: Supplementary Data 1I
Supplementary Data 1I. L1ORF1p relative mean nuclear levels in Chk2+/- and Chk2-/- untreated and AZT-treated
Samples	n embryos analyzed	n litters analyzed	n oocytes analyzed	Min	1st Quartile	Median	3rd Quartile	Max
E18.5 Chk2+/-	3	3	666	1	1.952	3.154	5.358	30.04
E18.5 Chk2+/- +AZT	3	2	366	1.074	2.854	5.157	8.755	48.73
E18.5 Chk2-/-	3	3	509	1.074	2.334	3.741	6.582	31.28
E18.5 Chk2-/- +AZT	3	3	439	1	3.919	7.193	12.38	39.4
P2 Chk2+/-	3	3	712	1	1.378	1.66	2.156	19.08
P2 Chk2+/- +AZT	3	2	150	1	1.363	1.672	2.002	18.12
P2 Chk2-/-	2	2	270	1	1.533	1.892	2.646	26
P2 Chk2-/- +AZT	3	3	505	1	1.376	1.682	2.356	61.01

## Sheet: Supplementary Data 1J
Supplementary Data 1J. Statistical analysis of L1ORF1p relative mean nuclear levels in Chk2+/- and Chk2-/- untreated and AZT-treated
Sample	D	Pc	Significance
E18.5 Chk2+/- untreated vs E18.5 Chk2+/- +AZT	0.2471	<0.0001	***
E18.5 Chk2+/- untreated vs E18.5 Chk2-/- untreated	0.1244	0.0003	***
E18.5 Chk2+/- untreated vs E18.5 Chk2-/- +AZT	0.3944	<0.0001	***
P2 Chk2+/- untreated vs P2 Chk2+/- +AZT	0.07811	0.4363	ns
P2 Chk2+/- untreated vs P2 Chk2-/- untreated	0.2035	<0.0001	***
P2 Chk2+/- untreated vs P2 Chk2-/- +AZT	0.09459	0.0101	*
(ns) - P>0.05; (*) - P<0.05; (***) - P<0.001
canalyzed by Kolmogorov-Smirnov test

[truncated: 2 more sheets: Supplementary Data 1K, Supplementary Data 1L]
