# Supplementary material for: Maximizing the ovarian reserve in mice by evading LINE-1 genotoxicity
Source: Nat Commun. 2020 Jan 16;11:330. doi: 10.1038/s41467-019-14055-8 (PMC6965193; doi:10.1038/s41467-019-14055-8)
Supplement: Supplementary file 4 — Supplementary Data 2 [file 41467_2019_14055_MOESM4_ESM.xlsx]

## Sheet: Supplementary Data 2A
Supplementary Data 2A. Meiotic prophase I distribution of Chk2+/- and Chk2-/- oocytes
Samples	Pre-leptotene %	Leptotene %	Zygotene %	Pachytene %	Diplotene %	n oocytes scored	n litters analyzed
E15.5 Chk2+/-	18.7	43.8	36.7	0.8	0	128	1
E15.5 Chk2-/-	19.7	36.3	43.5	0.5	0	2030	3
E18.5 Chk2+/-	0	0.9	6.8	65.4	26.8	221	2
E18.5 Chk2-/-	0	0.8	1.6	61.1	36.5	303	3

## Sheet: Supplementary Data 2B
Supplementary Data 2B. Statistical analysis of meiotic prophase I distribution of Chk2+/- and Chk2-/- oocytes
Sample	Chi-square	Pb	Significance
E15.5 Chk2+/- vs E15.5 Chk2-/-	3.1	0.5413	ns
E18.5 Chk2+/- vs E18.5 Chk2-/-	15.01	0.0047	**
(ns) - P>0.05; (**) - P<0.01
banalyzed by Chi-square test
