# Supplementary material for: Maximizing the ovarian reserve in mice by evading LINE-1 genotoxicity
Source: Nat Commun. 2020 Jan 16;11:330. doi: 10.1038/s41467-019-14055-8 (PMC6965193; doi:10.1038/s41467-019-14055-8)
Supplement: Supplementary file 5 — Supplementary Data 3 [file 41467_2019_14055_MOESM5_ESM.xlsx]

## Sheet: Supplementary Data 3A
Supplementary Data 3A. Genes with increased expression in AZT-treated E18.5 ovaries, FPKM > 5, log2(fold_change) > 0.58
test_id	gene_id	gene	locus	sample_1	sample_2	status	value_1	value_2	log2(fold_change)	test_stat	p_value	q_value	significant
Fabp2	Fabp2	Fabp2	chr3:122882591-122924116	WO18	WO18AZT	OK	0.327061	32.8049	6.64821	5.14526	0.0037	0.0125014	yes
Gm15772	Gm15772	Gm15772	chr11:68901565-68904534	WO18	WO18AZT	OK	3.01388	139.248	5.52989	5.24013	0.19775	0.330505	no
Apoa4	Apoa4	Apoa4	chr9:46240843-46243458	WO18	WO18AZT	OK	1.11673	30.9095	4.79069	6.8002	5e-05	0.000286446	yes
Prap1	Prap1	Prap1	chr7:140093395-140097203	WO18	WO18AZT	OK	1.08015	5.88306	2.44533	2.22632	0.00885	0.0262069	yes
Rps2	Rps2	Rps2	chr17:24720062-24721927	WO18	WO18AZT	OK	2.45047	12.6746	2.37081	0.788468	0.2043	0.338914	no
Magea3	Magea3	Magea3	chrX:154948462-154949569	WO18	WO18AZT	OK	1.12422	5.01514	2.15736	2.60833	0.0024	0.00863077	yes
4930504O13Rik	4930504O13Rik	4930504O13Rik	chr11:58446142-58452966	WO18	WO18AZT	OK	2.14103	7.76246	1.85821	1.98749	0.01505	0.0410155	yes
Ndufs5	Ndufs5	Ndufs5	chr4:123712709-123718186	WO18	WO18AZT	OK	26.0322	84.1561	1.69277	1.34341	0.2061	0.341193	no
2410141K09Rik	2410141K09Rik	2410141K09Rik	chr13:66418113-66441118	WO18	WO18AZT	OK	7.29539	22.7329	1.63973	3.42226	5e-05	0.000286446	yes
Tmsb15l	Tmsb15l	Tmsb15l	chrX:136954987-136976874	WO18	WO18AZT	OK	3.1541	9.56234	1.60013	1.43574	0.09745	0.189524	no
Rnaset2a	Rnaset2a,Rnaset2b	Rnaset2a,Rnaset2b	chr17:8128590-8147832	WO18	WO18AZT	OK	10.0562	29.9537	1.57465	0.998639	0.21385	0.350645	no
Gm23450	Gm23450	Gm23450	chr7:3394116-3415605	WO18	WO18AZT	OK	29.5848	83.3839	1.49491	24.9254	0.529	0.674268	no
Cox8c	Cox8c	Cox8c	chr12:102899305-102900534	WO18	WO18AZT	OK	1.8383	5.15776	1.48837	1.34341	0.0738	0.151809	no
Lypd4	Lypd4	Lypd4	chr7:24864619-24869691	WO18	WO18AZT	OK	1.95533	5.3097	1.44121	1.97274	0.0082	0.0245669	yes
Trim61	Trim61	Trim61	chr8:64998447-65018688	WO18	WO18AZT	OK	4.79729	12.9838	1.43642	2.9818	5e-05	0.000286446	yes
Spo11	Spo11	Spo11	chr2:172979841-172993576	WO18	WO18AZT	OK	3.18341	8.25704	1.37505	2.43823	0.0011	0.00441837	yes
Hist1h4j	Hist1h4j	Hist1h4j	chr13:21735095-21735407	WO18	WO18AZT	OK	146.798	373.996	1.34919	3.0941	5e-05	0.000286446	yes
Meig1	Meig1	Meig1	chr2:3409042-3422648	WO18	WO18AZT	OK	2.32991	5.61067	1.2679	1.45161	0.05255	0.115405	no
Amd2	Amd2	Amd2	chr10:40287457-40302188	WO18	WO18AZT	OK	4.64109	11.1596	1.26575	0.865946	0.22245	0.360802	no
Iqcf5	Iqcf5	Iqcf5	chr9:106514572-106516003	WO18	WO18AZT	OK	3.89473	8.63578	1.1488	1.41038	0.05275	0.115761	no
Rpl35	Rpl35	Rpl35	chr2:38998308-39005131	WO18	WO18AZT	OK	13.7499	30.2003	1.13514	1.73453	0.01775	0.0470844	yes
Bfsp1	Bfsp1	Bfsp1	chr2:143826527-143863173	WO18	WO18AZT	OK	4.82044	10.4994	1.12307	2.25194	0.0011	0.00441837	yes
Magea8	Magea8	Magea8	chrX:154985774-154995850	WO18	WO18AZT	OK	3.16873	6.86281	1.11489	1.96039	0.00665	0.0205733	yes
Henmt1	Henmt1	Henmt1	chr3:108940083-108960776	WO18	WO18AZT	OK	3.19334	6.84904	1.10084	2.00431	0.00715	0.0218769	yes
Hfm1	Hfm1	Hfm1	chr5:106840196-106925890	WO18	WO18AZT	OK	5.43509	11.5618	1.08899	2.55965	0.00025	0.00121533	yes
Gpha2	Gpha2	Gpha2	chr19:6226400-6235840	WO18	WO18AZT	OK	4.84358	9.88527	1.02921	0.713682	0.3014	0.449912	no
Stk36	Stk36	Stk36	chr1:74601454-74636893	WO18	WO18AZT	OK	3.66861	7.46599	1.0251	2.3958	0.00085	0.00353764	yes
Pcnxl2	Pcnxl2	Pcnxl2	chr8:125751507-125898317	WO18	WO18AZT	OK	4.24638	8.6295	1.02304	2.52873	0.00045	0.00203484	yes
Crygb	Crygb	Crygb	chr1:65080221-65082290	WO18	WO18AZT	OK	26.1975	52.8582	1.0127	2.17481	0.002	0.00738154	yes
Gm11423	Gm11423	Gm11423	chr11:82779600-82781042	WO18	WO18AZT	OK	5.87762	11.7535	0.999788	1.2995	0.06705	0.140489	no
Mei1	Mei1	Mei1	chr15:82070116-82126814	WO18	WO18AZT	OK	2.9043	5.79634	0.996954	2.12841	0.00295	0.0102957	yes
Hist1h2ba	Hist1h2ba	Hist1h2ba	chr13:23933724-23934156	WO18	WO18AZT	OK	382.33	762.601	0.996109	2.51649	0.0006	0.00261532	yes
Hdc	Hdc	Hdc	chr2:126593659-126618678	WO18	WO18AZT	OK	17.8266	35.4906	0.993407	2.35135	0.0011	0.00441837	yes
Pinlyp	Pinlyp	Pinlyp	chr7:24541657-24546005	WO18	WO18AZT	OK	5.39674	10.6843	0.985334	1.50155	0.0398	0.0920662	no
1700001G11Rik	1700001G11Rik	1700001G11Rik	chr14:66295328-66311424	WO18	WO18AZT	OK	2.7415	5.39405	0.976404	0.268875	0.7019	0.812029	no
Rbp2	Rbp2	Rbp2	chr9:98490536-98509771	WO18	WO18AZT	OK	7.21082	13.884	0.945187	1.43803	0.0408	0.0939991	no
Fmr1nb	Fmr1nb	Fmr1nb	chrX:68761838-68804560	WO18	WO18AZT	OK	68.4641	131.296	0.9394	2.35146	0.00115	0.00459154	yes
Dmc1	Dmc1	Dmc1	chr15:79561497-79605109	WO18	WO18AZT	OK	2.9843	5.72031	0.938703	1.71596	0.0151	0.0411269	yes
Nxf2	Nxf2	Nxf2	chrX:134944525-134964754	WO18	WO18AZT	OK	14.392	27.5198	0.935209	2.31492	0.00135	0.00526835	yes
Ahcy	Ahcy	Ahcy	chr2:155059311-155074497	WO18	WO18AZT	OK	4.04006	7.72194	0.934585	1.92954	0.00695	0.021356	yes
Ccdc152	Ccdc152	Ccdc152	chr15:3280626-3303526	WO18	WO18AZT	OK	19.6387	37.2863	0.924945	1.95889	0.00635	0.0197829	yes
Cadps2	Cadps2	Cadps2	chr6:23262773-23839421	WO18	WO18AZT	OK	15.1696	28.7241	0.921075	2.14131	0.00245	0.00878307	yes
Syce3	Syce3	Syce3	chr15:89390173-89410503	WO18	WO18AZT	OK	139.632	263.983	0.918813	2.249	0.0011	0.00441837	yes
Agr3	Agr3	Agr3	chr12:35925620-35949730	WO18	WO18AZT	OK	13.6098	25.721	0.918301	1.82823	0.0113	0.0322211	yes
4930550L24Rik	4930550L24Rik	4930550L24Rik	chrX:58911460-58920304	WO18	WO18AZT	OK	5.68669	10.7426	0.917686	1.80879	0.0118	0.0334205	yes
Dock3	Dock3	Dock3	chr9:106892824-107231909	WO18	WO18AZT	OK	5.05979	9.43536	0.899	2.29484	0.0008	0.00335673	yes
Platr14	Platr14	Platr14	chr2:104559183-104571429	WO18	WO18AZT	OK	10.4722	19.4967	0.896667	1.55422	0.0284	0.0696791	no
Pramel1	Pramel1	Pramel1	chr4:143394440-143399819	WO18	WO18AZT	OK	3.33798	6.20807	0.89517	1.74936	0.013	0.0362559	yes
4930502E18Rik	4930502E18Rik	4930502E18Rik	chrX:53724830-53738222	WO18	WO18AZT	OK	6.47006	12.0197	0.893549	1.66483	0.02175	0.055792	no
Rabl2	Rabl2	Rabl2	chr15:89582526-89591923	WO18	WO18AZT	OK	4.6246	8.57807	0.891325	1.61383	0.02385	0.0602679	no
Mettl18	Mettl18	Mettl18	chr1:163994944-163997244	WO18	WO18AZT	OK	7.85922	14.5337	0.88694	1.84752	0.01095	0.0313743	yes
Poln	Poln	Poln	chr5:34007178-34169526	WO18	WO18AZT	OK	3.66846	6.76899	0.883768	0.735517	0.2729	0.418067	no
Lsm7	Lsm7	Lsm7	chr10:80852824-80855209	WO18	WO18AZT	OK	2.73837	5.04303	0.880972	0.864807	0.2248	0.363553	no
Ndufa12	Ndufa12	Ndufa12	chr10:94199008-94220948	WO18	WO18AZT	OK	3.51513	6.46968	0.880117	1.00017	0.1685	0.292238	no
6720468P15Rik	6720468P15Rik	6720468P15Rik	chr19:57508563-57512788	WO18	WO18AZT	OK	5.69694	10.4699	0.877984	1.68588	0.01825	0.0481999	yes
Gpr143	Gpr143	Gpr143	chrX:152781920-152808646	WO18	WO18AZT	OK	9.8672	18.1252	0.877282	1.9483	0.00615	0.0192509	yes
A730082K24Rik	A730082K24Rik	A730082K24Rik	chr7:114948649-114983967	WO18	WO18AZT	OK	3.64895	6.6991	0.876486	1.621	0.02405	0.060692	no
Zdhhc23	Zdhhc23	Zdhhc23	chr16:43969145-43979050	WO18	WO18AZT	OK	5.56956	10.2133	0.874818	1.60777	0.0252	0.0631246	no
2200002J24Rik	2200002J24Rik	2200002J24Rik	chr7:30698925-30700534	WO18	WO18AZT	OK	4.48207	8.16299	0.864934	1.1541	0.1089	0.207216	no
Shc3	Shc3	Shc3	chr13:51431041-51567084	WO18	WO18AZT	OK	7.0518	12.7867	0.858582	1.74531	0.01395	0.0384749	yes
Cox7b2	Cox7b2	Cox7b2	chr5:71442822-71548205	WO18	WO18AZT	OK	11.75	21.2642	0.855763	1.40518	0.04865	0.108474	no
Boll	Boll	Boll	chr1:55300068-55363469	WO18	WO18AZT	OK	11.1113	20.0646	0.852628	1.74106	0.01555	0.0421491	yes
Zswim1	Zswim1	Zswim1	chr2:164822685-164826867	WO18	WO18AZT	OK	5.62357	10.1463	0.851398	1.89161	0.0072	0.0220068	yes
1810041H14Rik	1810041H14Rik	1810041H14Rik	chr14:121876860-122021035	WO18	WO18AZT	OK	6.66553	12.0067	0.849048	0.282452	0.6854	0.799792	no
Nlrp5	Nlrp5	Nlrp5	chr7:23385888-23441923	WO18	WO18AZT	OK	73.7352	132.022	0.840351	2.0223	0.00545	0.0173759	yes
Gm17660	Gm17660	Gm17660	chr5:104070059-104077608	WO18	WO18AZT	OK	5.61896	10.0595	0.840182	1.09492	0.1265	0.233403	no
Gml2	Gml2	Gml2	chr15:74819075-74824436	WO18	WO18AZT	OK	4.80292	8.58953	0.838667	1.25258	0.07325	0.150914	no
D1Pas1	D1Pas1	D1Pas1	chr1:186967415-186970627	WO18	WO18AZT	OK	5.95912	10.6322	0.835269	1.93585	0.00755	0.0229135	yes
Rbakdn	Rbakdn	Rbakdn	chr5:143164778-143165751	WO18	WO18AZT	OK	16.9886	30.2398	0.831879	1.48713	0.0347	0.082227	no
Prdm16	Prdm16	Prdm16	chr4:154316124-154636873	WO18	WO18AZT	OK	5.10426	9.07725	0.830554	2.08159	0.00305	0.0105962	yes
Gm773	Gm773	Gm773	chrX:56189826-56212881	WO18	WO18AZT	OK	7.59911	13.4708	0.825933	1.49109	0.0383	0.0891926	no
Gdf9	Gdf9	Gdf9	chr11:53433285-53437902	WO18	WO18AZT	OK	5.81976	10.2837	0.821326	1.66839	0.02075	0.0536497	no
Ccdc73	Ccdc73	Ccdc73	chr2:104886323-105017027	WO18	WO18AZT	OK	15.6314	27.5934	0.819874	1.30057	0.0736	0.151475	no
Fkbp6	Fkbp6	Fkbp6	chr5:135291703-135350044	WO18	WO18AZT	OK	103.878	182.586	0.813694	2.07906	0.0037	0.0125014	yes
Sfi1	Sfi1	Sfi1	chr11:3124020-3193463	WO18	WO18AZT	OK	12.5567	22.0543	0.812607	1.99424	0.0045	0.0147703	yes
Chp2	Chp2	Chp2	chr7:122219495-122222539	WO18	WO18AZT	OK	4.69517	8.21007	0.806218	1.38142	0.0516	0.113688	no
4930556C24Rik	4930556C24Rik	4930556C24Rik	chr16:85819210-85826772	WO18	WO18AZT	OK	3.45996	6.04286	0.804478	1.16032	0.09175	0.180629	no
Rasd2	Rasd2	Rasd2	chr8:75213943-75224113	WO18	WO18AZT	OK	10.937	19.0944	0.80393	1.97387	0.00555	0.017645	yes
1700028K03Rik	1700028K03Rik	1700028K03Rik	chr5:107534710-107661853	WO18	WO18AZT	OK	5.33542	9.30712	0.802734	0.522207	0.51675	0.663404	no
Exd1	Exd1	Exd1	chr2:119519403-119547627	WO18	WO18AZT	OK	10.5421	18.3628	0.800619	1.97717	0.00585	0.0184485	yes
Gm6297	Gm6297	Gm6297	chr4:40720153-40757885	WO18	WO18AZT	OK	3.45901	6.02075	0.799584	0.320988	0.79275	0.874247	no
Dmrtc2	Dmrtc2	Dmrtc2	chr7:24870056-24877651	WO18	WO18AZT	OK	3.02573	5.25114	0.795349	1.32656	0.0629	0.133471	no
1810044D09Rik	1810044D09Rik	1810044D09Rik	chr6:91440986-91441755	WO18	WO18AZT	OK	15.0992	26.1967	0.794914	1.32409	0.0629	0.133471	no
Jmjd7	Jmjd7	Jmjd7	chr2:120027482-120043032	WO18	WO18AZT	OK	6.87668	11.9185	0.793424	1.14418	0.1028	0.197847	no
Adck3	Adck3	Adck3	chr1:179961088-180196020	WO18	WO18AZT	OK	26.6866	46.2414	0.79307	1.1463	0.11005	0.208954	no
Tgoln2	Tgoln2	Tgoln2	chr6:72608420-72617000	WO18	WO18AZT	OK	22.1237	38.3306	0.792901	0.91031	0.19445	0.326225	no
Lgals2	Lgals2	Lgals2	chr15:78842646-78855529	WO18	WO18AZT	OK	28.1951	48.735	0.789516	1.08394	0.12305	0.228458	no
Stag3	Stag3	Stag3	chr5:138280508-138312393	WO18	WO18AZT	OK	26.4481	45.6708	0.788109	2.04078	0.0036	0.0122092	yes
Tdrd9	Tdrd9	Tdrd9	chr12:111971558-112068854	WO18	WO18AZT	OK	62.7887	108.295	0.786388	1.92987	0.00685	0.0210927	yes
Casc1	Casc1	Casc1	chr6:145115635-145210970	WO18	WO18AZT	OK	4.66814	8.04542	0.78532	1.46608	0.04255	0.0972899	no
Cdkn2a	Cdkn2a	Cdkn2a	chr4:89274472-89294619	WO18	WO18AZT	OK	3.67209	6.31969	0.783253	1.14587	0.10285	0.197925	no
Rps27a	Rps27a	Rps27a	chr11:29545841-29578352	WO18	WO18AZT	OK	3.25116	5.5899	0.781865	0.920871	0.20585	0.340882	no
Hmgb1	Hmgb1	Hmgb1	chr5:149047226-149053037	WO18	WO18AZT	OK	5.85634	10.0674	0.781613	1.61949	0.0271	0.0670231	no
Nup62cl	Nup62cl	Nup62cl	chrX:140007672-140062568	WO18	WO18AZT	OK	15.3024	26.2978	0.781184	1.72592	0.0158	0.042709	yes
Lmo1	Lmo1	Lmo1	chr7:109138564-109175207	WO18	WO18AZT	OK	6.39409	10.965	0.778096	1.39277	0.05425	0.118432	no
Timm8a2	Timm8a2	Timm8a2	chr14:122034673-122038422	WO18	WO18AZT	OK	5.70986	9.79159	0.778088	1.29255	0.06915	0.144096	no
Cnpy1	Cnpy1	Cnpy1	chr5:28205462-28237873	WO18	WO18AZT	OK	8.01389	13.7228	0.776004	1.76593	0.0115	0.0326989	yes
Wfdc15a	Wfdc15a	Wfdc15a	chr2:164198871-164200117	WO18	WO18AZT	OK	36.1487	61.8324	0.774421	1.5652	0.02645	0.0657053	no
Cpeb1	Cpeb1	Cpeb1	chr7:81347025-81454758	WO18	WO18AZT	OK	44.8283	76.2795	0.766887	2.0082	0.00455	0.0149083	yes
Cacng5	Cacng5	Cacng5	chr11:107874604-107915055	WO18	WO18AZT	OK	3.76703	6.4041	0.765569	1.67991	0.0198	0.0515828	no
Gpat2	Gpat2	Gpat2	chr2:127425198-127436092	WO18	WO18AZT	OK	32.9302	55.9712	0.765272	1.99245	0.0044	0.0144905	yes
Zbtb32	Zbtb32	Zbtb32	chr7:30589680-30592942	WO18	WO18AZT	OK	6.51594	11.0625	0.763631	1.58918	0.02435	0.0613379	no
1110046J04Rik	1110046J04Rik	1110046J04Rik	chr13:33917917-34002794	WO18	WO18AZT	OK	4.3281	7.33821	0.761696	0.114043	0.67615	0.792886	no
Rpl39l	Rpl39l	Rpl39l	chr16:10170227-10174911	WO18	WO18AZT	OK	72.41	122.643	0.76021	1.93067	0.00615	0.0192509	yes
Rpl30	Rpl30	Rpl30	chr15:34440505-34443276	WO18	WO18AZT	OK	32.0364	54.2379	0.759591	0.740151	0.30065	0.449056	no
Fam229b	Fam229b	Fam229b	chr10:39118807-39133895	WO18	WO18AZT	OK	33.9575	57.4202	0.757827	1.74841	0.01425	0.0391696	yes
Zfp541	Zfp541	Zfp541	chr7:16071941-16096328	WO18	WO18AZT	OK	8.72967	14.7577	0.757468	1.85536	0.0085	0.0253257	yes
Cks2	Cks2	Cks2	chr13:51645231-51650662	WO18	WO18AZT	OK	21.0788	35.4975	0.751928	1.46396	0.0371	0.086908	no
3110009E18Rik	3110009E18Rik	3110009E18Rik	chr1:120121186-120188189	WO18	WO18AZT	OK	8.18851	13.7866	0.751591	1.04004	0.13775	0.249626	no
Churc1	Churc1	Churc1	chr12:76765572-76783178	WO18	WO18AZT	OK	52.0002	87.5478	0.751552	1.7787	0.0105	0.0302861	yes
Zswim5	Zswim5	Zswim5	chr4:116877401-116989105	WO18	WO18AZT	OK	11.1283	18.6865	0.74777	1.94276	0.00535	0.0171065	yes
Tdrd1	Tdrd1	Tdrd1	chr19:56826208-56870012	WO18	WO18AZT	OK	57.9117	96.9878	0.74395	1.84779	0.00955	0.0279567	yes
Morf4l1	Morf4l1	Morf4l1	chr9:90091668-90114820	WO18	WO18AZT	OK	6.79385	11.3638	0.74214	1.58456	0.0225	0.0574168	no
Wdr93	Wdr93	Wdr93	chr7:79743162-79785950	WO18	WO18AZT	OK	4.05956	6.78824	0.741716	1.48289	0.03335	0.0796124	no
Smc1b	Smc1b	Smc1b	chr15:85064688-85131957	WO18	WO18AZT	OK	100.238	167.551	0.74118	1.77189	0.0128	0.0357855	yes
Clip4	Clip4	Clip4	chr17:71769690-71864210	WO18	WO18AZT	OK	9.13185	15.2313	0.738061	1.64124	0.01995	0.0519124	no
2500002B13Rik	2500002B13Rik	2500002B13Rik	chr8:57487962-57510262	WO18	WO18AZT	OK	3.86527	6.44158	0.736847	0.544499	0.4267	0.580446	no
Farp2	Farp2	Farp2	chr1:93512103-93635727	WO18	WO18AZT	OK	3.68753	6.13544	0.734511	0.458826	0.5274	0.67285	no
Adam22	Adam22	Adam22	chr5:8072351-8368081	WO18	WO18AZT	OK	6.30278	10.4849	0.734259	1.36707	0.05075	0.11215	no
Piwil2	Piwil2	Piwil2	chr14:70372479-70429094	WO18	WO18AZT	OK	47.4926	78.9656	0.733522	1.84664	0.0102	0.0295615	yes
Tex11	Tex11	Tex11	chrX:100838647-101059639	WO18	WO18AZT	OK	22.2273	36.8288	0.728499	1.80245	0.01235	0.0347346	yes
Nrg4	Nrg4	Nrg4	chr9:55208934-55283625	WO18	WO18AZT	OK	4.16832	6.8995	0.727028	0.748041	0.29285	0.440442	no
Mthfs	Mthfs	Mthfs	chr9:89211189-89240225	WO18	WO18AZT	OK	3.57351	5.91104	0.726069	0.990308	0.15395	0.272344	no
Adad1	Adad1	Adad1	chr3:37063655-37111512	WO18	WO18AZT	OK	9.77311	16.1562	0.725196	1.63919	0.0226	0.057628	no
Ndufc1	Ndufc1	Ndufc1	chr3:51405478-51408955	WO18	WO18AZT	OK	130.466	215.623	0.724833	1.76911	0.0124	0.0348533	yes
Dtd2	Dtd2	Dtd2	chr12:51997506-52006501	WO18	WO18AZT	OK	7.45039	12.2939	0.722555	1.6619	0.0195	0.050939	no
Cd164l2	Cd164l2	Cd164l2	chr4:133220808-133224554	WO18	WO18AZT	OK	13.4417	22.13	0.719291	1.50064	0.03505	0.0829225	no
Msh4	Msh4	Msh4	chr3:153857140-153906138	WO18	WO18AZT	OK	6.49772	10.6821	0.717194	1.69861	0.0157	0.0424891	yes
Rps27	Rps27,Rps27rt	Rps27,Rps27rt	chr3:90212666-90213648	WO18	WO18AZT	OK	3.22099	5.2873	0.715026	0.801608	0.21065	0.346699	no
Syt9	Syt9	Syt9	chr7:107284774-107591365	WO18	WO18AZT	OK	3.85477	6.31849	0.712934	1.1117	0.1164	0.218515	no
Ccno	Ccno	Ccno	chr13:112987801-112990778	WO18	WO18AZT	OK	49.1187	80.4784	0.712329	1.86226	0.00885	0.0262069	yes
4930550C14Rik	4930550C14Rik	4930550C14Rik	chr9:53405285-53432803	WO18	WO18AZT	OK	5.44458	8.9082	0.710314	1.27949	0.07045	0.146274	no
Esrp1	Esrp1	Esrp1	chr4:11331932-11386783	WO18	WO18AZT	OK	41.4023	67.6747	0.708906	1.83898	0.00925	0.0272151	yes
Reln	Reln	Reln	chr5:21884453-22344705	WO18	WO18AZT	OK	10.0812	16.4686	0.708044	1.85384	0.0079	0.0238082	yes
Xlr	Xlr	Xlr	chrX:53777117-53797706	WO18	WO18AZT	OK	11.3526	18.5451	0.70801	1.41902	0.04655	0.104712	no
Gm6880	Gm6880	Gm6880	chrX:74480286-74481399	WO18	WO18AZT	OK	27.0109	44.1223	0.707968	1.50528	0.03165	0.0762332	no
Hormad2	Hormad2	Hormad2	chr11:4346382-4441082	WO18	WO18AZT	OK	5.3214	8.6799	0.705873	1.28569	0.07475	0.153358	no
Dhx37	Dhx37	Dhx37	chr5:125414403-125434048	WO18	WO18AZT	OK	6.33941	10.3393	0.705717	1.6987	0.01805	0.0477522	yes
Th	Th	Th	chr7:142892775-142899966	WO18	WO18AZT	OK	10.5446	17.1822	0.704409	1.58895	0.0245	0.0616529	no
Taf5	Taf5	Taf5	chr19:47067747-47090625	WO18	WO18AZT	OK	39.4261	64.1511	0.702321	1.72314	0.01405	0.0387092	yes
Nptx2	Nptx2	Nptx2	chr5:144545886-144557478	WO18	WO18AZT	OK	8.40436	13.6568	0.700405	1.63856	0.02015	0.0523403	no
BC049762	BC049762	BC049762	chr11:51253650-51262951	WO18	WO18AZT	OK	3.95967	6.43123	0.699715	1.02618	0.14245	0.256294	no
Ccdc176	Ccdc176	Ccdc176	chr12:84409067-84450950	WO18	WO18AZT	OK	9.04745	14.6649	0.696785	0.826448	0.2342	0.374624	no
Sohlh1	Sohlh1	Sohlh1	chr2:25842996-25847248	WO18	WO18AZT	OK	78.1385	126.362	0.693454	1.81003	0.0117	0.0331787	yes
Wnk2	Wnk2	Wnk2	chr13:49036301-49148328	WO18	WO18AZT	OK	3.75578	6.06586	0.691601	1.66242	0.01905	0.0499539	yes
4930432K21Rik	4930432K21Rik	4930432K21Rik	chr8:84148037-84172597	WO18	WO18AZT	OK	10.2773	16.5923	0.691057	1.62718	0.0214	0.0550398	no
Exo1	Exo1	Exo1	chr1:175880777-175911396	WO18	WO18AZT	OK	7.41513	11.9656	0.690354	1.72913	0.0149	0.0406744	yes
Gm11346	Gm11346	Gm11346	chr13:24582188-24733806	WO18	WO18AZT	OK	3.26381	5.26372	0.689525	0.735135	0.29565	0.44349	no
Dnajc16	Dnajc16	Dnajc16	chr4:141761997-141790644	WO18	WO18AZT	OK	8.47205	13.6625	0.68944	1.707	0.0166	0.0445209	yes
5430440P10Rik	5430440P10Rik	5430440P10Rik	chr14:105427558-105437716	WO18	WO18AZT	OK	4.51318	7.2782	0.689437	1.09256	0.12455	0.230656	no
1700013H16Rik	1700013H16Rik	1700013H16Rik	chrX:53742900-53757831	WO18	WO18AZT	OK	8.48368	13.6691	0.688156	1.3699	0.0519	0.114229	no
Pcgf5	Pcgf5	Pcgf5	chr19:36379066-36456204	WO18	WO18AZT	OK	33.0882	53.2543	0.68658	1.75046	0.01315	0.0366047	yes
Spink1	Spink1	Spink1	chr18:43728068-43737237	WO18	WO18AZT	OK	3.65947	5.87129	0.682043	0.621375	0.37655	0.530552	no
Psma8	Psma8	Psma8	chr18:14706150-14762299	WO18	WO18AZT	OK	9.88988	15.8576	0.681149	1.50803	0.02995	0.0728308	no
Fam83f	Fam83f	Fam83f	chr15:80671846-80700425	WO18	WO18AZT	OK	3.46174	5.54841	0.680575	1.33706	0.05655	0.122503	no
BC030867	BC030867	BC030867	chr11:102248881-102265183	WO18	WO18AZT	OK	5.46872	8.76241	0.680124	1.46822	0.0368	0.0863245	no
Rpl17	Rpl17	Rpl17	chr18:75000476-75003381	WO18	WO18AZT	OK	5.8187	9.30925	0.677969	1.04561	0.13225	0.241653	no
Lsm14b	Lsm14b	Lsm14b	chr2:180024986-180035461	WO18	WO18AZT	OK	72.1885	115.464	0.6776	1.7499	0.01175	0.0332991	yes
Tigar	Tigar	Tigar	chr6:127085115-127109552	WO18	WO18AZT	OK	3.37821	5.40241	0.677343	1.44532	0.04265	0.0974772	no
Tdrkh	Tdrkh	Tdrkh	chr3:94413317-94431499	WO18	WO18AZT	OK	10.3923	16.5765	0.673623	1.60384	0.0257	0.0641662	no
Gm5434	Gm5434	Gm5434	chr12:36090378-36091829	WO18	WO18AZT	OK	3.36606	5.34911	0.668238	1.11083	0.1164	0.218515	no
Dnajc4	Dnajc4	Dnajc4	chr19:6987910-6992272	WO18	WO18AZT	OK	11.3126	17.9314	0.664552	1.27008	0.07055	0.146441	no
Chd1l	Chd1l	Chd1l	chr3:97560747-97610190	WO18	WO18AZT	OK	13.5325	21.4497	0.664528	1.67664	0.0167	0.0447436	yes
Ackr4	Ackr4	Ackr4	chr9:104063702-104127646	WO18	WO18AZT	OK	5.84248	9.24828	0.662604	0.764052	0.27545	0.420851	no
Klhl15	Klhl15	Klhl15	chrX:94234929-94273515	WO18	WO18AZT	OK	26.3894	41.7581	0.662096	1.70517	0.0149	0.0406744	yes
Urb1	Urb1	Urb1	chr16:90751526-90810413	WO18	WO18AZT	OK	8.5264	13.4806	0.660872	1.71937	0.01525	0.041466	yes
Chst9	Chst9	Chst9	chr18:15452174-15718046	WO18	WO18AZT	OK	3.95327	6.24361	0.659334	1.12894	0.1074	0.204933	no
Ccdc88c	Ccdc88c	Ccdc88c	chr12:100912699-101028983	WO18	WO18AZT	OK	11.7314	18.5202	0.658724	1.70235	0.01465	0.0401061	yes
Prr19	Prr19	Prr19	chr7:25301358-25304133	WO18	WO18AZT	OK	4.04781	6.3871	0.658018	1.09109	0.1206	0.224822	no
Ndrg4	Ndrg4	Ndrg4	chr8:95703036-95715119	WO18	WO18AZT	OK	12.2537	19.3211	0.656957	1.63964	0.0193	0.0505077	no
Lrriq3	Lrriq3	Lrriq3	chr3:155093433-155194278	WO18	WO18AZT	OK	3.68253	5.79837	0.654948	1.30834	0.06505	0.137133	no
Tma16	Tma16	Tma16	chr8:66476345-66486507	WO18	WO18AZT	OK	6.40107	10.0701	0.653691	1.17743	0.09755	0.189677	no
Syt16	Syt16	Syt16	chr12:73997760-74267916	WO18	WO18AZT	OK	7.72731	12.1473	0.652603	1.51418	0.0308	0.0745335	no
Trim71	Trim71	Trim71	chr9:114511272-114564369	WO18	WO18AZT	OK	13.1849	20.7235	0.652381	1.68482	0.0178	0.0471947	yes
Tsacc	Tsacc	Tsacc	chr3:88282759-88296838	WO18	WO18AZT	OK	31.3419	49.2615	0.652367	1.28213	0.0714	0.147869	no
Pctp	Pctp	Pctp	chr11:89983416-90002894	WO18	WO18AZT	OK	5.09467	8.00688	0.652251	1.3111	0.0641	0.135487	no
Bin2	Bin2	Bin2	chr15:100641081-100669500	WO18	WO18AZT	OK	7.35363	11.5223	0.647894	1.39695	0.04615	0.103988	no
Aldh3b1	Aldh3b1	Aldh3b1	chr19:3913490-3929716	WO18	WO18AZT	OK	7.3352	11.487	0.6471	1.3844	0.0478	0.10695	no
Txndc16	Txndc16	Txndc16	chr14:45134447-45219394	WO18	WO18AZT	OK	21.4943	33.6562	0.646918	1.6871	0.0182	0.0480902	yes
Phka2	Phka2	Phka2	chrX:160502165-160598878	WO18	WO18AZT	OK	33.1998	51.9356	0.645548	1.68727	0.0167	0.0447436	yes
Rpusd1	Rpusd1	Rpusd1	chr17:25727750-25731456	WO18	WO18AZT	OK	6.53455	10.2184	0.645013	1.32142	0.05975	0.128094	no
Ccdc172	Ccdc172	Ccdc172	chr19:58512001-58553085	WO18	WO18AZT	OK	27.3791	42.7963	0.644412	1.53481	0.02635	0.0655037	no
Pacrgl	Pacrgl	Pacrgl	chr5:48372391-48388756	WO18	WO18AZT	OK	10.0709	15.7382	0.644073	1.3905	0.0461	0.103899	no
Gfra4	Gfra4	Gfra4	chr2:131039631-131043088	WO18	WO18AZT	OK	7.73049	12.0789	0.643852	1.31405	0.06435	0.135921	no
B230307C23Rik	B230307C23Rik	B230307C23Rik	chr16:97997346-98016756	WO18	WO18AZT	OK	5.61827	8.76972	0.642405	1.15836	0.1054	0.201862	no
Nell2	Nell2	Nell2	chr15:95219439-95528252	WO18	WO18AZT	OK	7.0352	10.9696	0.640842	1.49561	0.03615	0.0850602	no
Lmbr1l	Lmbr1l	Lmbr1l	chr15:98903920-98918098	WO18	WO18AZT	OK	9.09352	14.1776	0.640705	1.46565	0.0382	0.0890014	no
Dppa5a	Dppa5a	Dppa5a	chr9:78367053-78368199	WO18	WO18AZT	OK	6.82844	10.6427	0.64024	0.951745	0.1773	0.303924	no
Ap1m2	Ap1m2	Ap1m2	chr9:21295456-21312333	WO18	WO18AZT	OK	9.42587	14.6591	0.637097	1.40258	0.0486	0.108376	no
Gm2694	Gm2694	Gm2694	chr8:87472811-87525554	WO18	WO18AZT	OK	18.6069	28.9331	0.636882	1.09086	0.1189	0.222294	no
Tcl1	Tcl1	Tcl1	chr12:105216754-105222737	WO18	WO18AZT	OK	30.7521	47.7828	0.635807	1.5854	0.02635	0.0655037	no
Brdt	Brdt	Brdt	chr5:107331193-107387058	WO18	WO18AZT	OK	10.1504	15.7543	0.634206	1.28311	0.06905	0.143921	no
Zfp42	Zfp42	Zfp42	chr8:43295066-43307009	WO18	WO18AZT	OK	3.50482	5.43706	0.633486	1.13724	0.1121	0.212096	no
Hist1h2aa	Hist1h2aa	Hist1h2aa	chr13:23934461-23934913	WO18	WO18AZT	OK	147.127	228.142	0.632865	1.5659	0.0275	0.0678409	no
Phactr3	Phactr3	Phactr3	chr2:178118974-178338492	WO18	WO18AZT	OK	3.58802	5.55968	0.631813	1.41553	0.04535	0.102524	no
Ppm1h	Ppm1h	Ppm1h	chr10:122678761-122945793	WO18	WO18AZT	OK	5.40788	8.37489	0.631008	1.46345	0.03685	0.0864237	no
Abhd10	Abhd10	Abhd10	chr16:45729724-45742955	WO18	WO18AZT	OK	15.0724	23.3267	0.630071	1.19429	0.08815	0.175017	no
Btbd8	Btbd8	Btbd8	chr5:107437996-107491596	WO18	WO18AZT	OK	6.03876	9.34001	0.629171	1.1288	0.1138	0.214644	no
Trmt61a	Trmt61a	Trmt61a	chr12:111678104-111683902	WO18	WO18AZT	OK	6.59269	10.1888	0.628045	1.34159	0.05855	0.126	no
Wdtc1	Wdtc1	Wdtc1	chr4:133292465-133339315	WO18	WO18AZT	OK	12.7718	19.7239	0.626985	1.60599	0.0248	0.0622721	no
Sec11c	Sec11c	Sec11c	chr18:65800577-65817657	WO18	WO18AZT	OK	58.4353	90.2324	0.626806	1.56174	0.0285	0.0698849	no
Xlr4c	Xlr4c	Xlr4c	chrX:73234075-73243130	WO18	WO18AZT	OK	6.28471	9.67503	0.622419	1.12416	0.10315	0.198373	no
Ripk4	Ripk4	Ripk4	chr16:97741941-97763755	WO18	WO18AZT	OK	5.88221	9.04271	0.620396	1.44533	0.03885	0.0902385	no
2310061I04Rik	2310061I04Rik	2310061I04Rik	chr17:35892676-35897378	WO18	WO18AZT	OK	9.20698	14.1347	0.618438	1.26215	0.07095	0.147115	no
Cnksr2	Cnksr2	Cnksr2	chrX:157821572-158043110	WO18	WO18AZT	OK	4.49283	6.89727	0.6184	1.47107	0.0358	0.0843874	no
Polrmt	Polrmt	Polrmt	chr10:79697304-80369637	WO18	WO18AZT	OK	6.65323	10.2131	0.618288	0.142083	0.7776	0.864234	no
Rfc4	Rfc4	Rfc4	chr16:23107467-23127730	WO18	WO18AZT	OK	64.5254	98.9418	0.616713	0.504888	0.47775	0.628504	no
Sec1	Sec1	Sec1	chr7:45677685-45694556	WO18	WO18AZT	OK	3.67972	5.64032	0.616181	1.17732	0.0886	0.175698	no
Ribc1	Ribc1	Ribc1	chrX:152004583-152016295	WO18	WO18AZT	OK	19.1477	29.3346	0.615432	1.46033	0.03715	0.0870018	no
Paqr3	Paqr3	Paqr3	chr5:96997688-97111596	WO18	WO18AZT	OK	5.44166	8.32589	0.613557	0.421757	0.53505	0.67954	no
Rhebl1	Rhebl1	Rhebl1	chr15:98877759-98881414	WO18	WO18AZT	OK	8.47894	12.9683	0.613034	1.21796	0.0832	0.167019	no
Gtsf1	Gtsf1	Gtsf1	chr15:103402458-103430427	WO18	WO18AZT	OK	167.114	255.582	0.612951	1.59837	0.0231	0.0586884	no
Lsm2	Lsm2	Lsm2	chr17:34981853-34985893	WO18	WO18AZT	OK	59.6837	91.2732	0.612855	1.54419	0.02705	0.0669247	no
Gja4	Gja4	Gja4	chr4:127311419-127314039	WO18	WO18AZT	OK	12.2756	18.766	0.612328	1.40629	0.0456	0.102974	no
Slc7a11	Slc7a11	Slc7a11	chr3:50364935-50443613	WO18	WO18AZT	OK	4.03311	6.16529	0.612278	1.51593	0.0337	0.0802897	no
U2af1	U2af1	U2af1	chr17:31647081-31658754	WO18	WO18AZT	OK	15.1443	23.1502	0.612249	1.2645	0.0701	0.145706	no
Crebl2	Crebl2	Crebl2	chr6:134830198-134857883	WO18	WO18AZT	OK	7.73952	11.8282	0.611912	1.40676	0.0506	0.111891	no
Pex3	Pex3	Pex3	chr10:13523841-13563376	WO18	WO18AZT	OK	22.2601	33.994	0.610819	1.39388	0.04605	0.103806	no
Vps53	Vps53	Vps53	chr11:76046225-76179630	WO18	WO18AZT	OK	16.1939	24.7184	0.610135	1.54641	0.0279	0.0686642	no
L3mbtl2	L3mbtl2	L3mbtl2	chr15:81663888-81697287	WO18	WO18AZT	OK	10.8812	16.5891	0.608393	1.44761	0.0405	0.0934157	no
1700080O16Rik	1700080O16Rik	1700080O16Rik	chrX:51968694-51972772	WO18	WO18AZT	OK	6.42666	9.79208	0.607547	1.16976	0.09525	0.18607	no
Ooep	Ooep	Ooep	chr9:78376902-78378588	WO18	WO18AZT	OK	16.4849	25.1085	0.607025	1.35624	0.04965	0.110236	no
Rad9b	Rad9b	Rad9b	chr5:122325507-122354195	WO18	WO18AZT	OK	8.55199	13.0245	0.606891	1.29492	0.0665	0.139586	no
Mov10l1	Mov10l1	Mov10l1	chr15:88982993-89055152	WO18	WO18AZT	OK	69.4355	105.672	0.605847	1.52044	0.0315	0.0759384	no
E330020D12Rik	E330020D12Rik	E330020D12Rik	chr1:153404185-153414233	WO18	WO18AZT	OK	7.0017	10.6509	0.605198	1.39274	0.046	0.103713	no
Pop4	Pop4	Pop4	chr7:38262819-38271348	WO18	WO18AZT	OK	45.6866	69.4898	0.605032	1.5303	0.03015	0.073232	no
Rplp2	Rplp2	Rplp2	chr7:141447649-141451342	WO18	WO18AZT	OK	215.273	327.162	0.603837	1.32468	0.05765	0.124438	no
Ccdc115	Ccdc115	Ccdc115	chr1:34436669-34439672	WO18	WO18AZT	OK	16.5215	25.0825	0.602334	1.44266	0.04205	0.0963511	no
Recql	Recql	Recql	chr6:142345696-142387087	WO18	WO18AZT	OK	15.026	22.8062	0.601967	1.21287	0.08425	0.16873	no
Ccnb3	Ccnb3	Ccnb3	chrX:6979651-7041619	WO18	WO18AZT	OK	23.5048	35.6095	0.599307	1.53817	0.0305	0.0739475	no
Lyrm4	Lyrm4	Lyrm4	chr13:35978796-36117357	WO18	WO18AZT	OK	21.231	32.1418	0.598276	1.45511	0.04055	0.0935118	no
Cecr2	Cecr2	Cecr2	chr6:120666420-120771191	WO18	WO18AZT	OK	13.2146	20.0046	0.598204	1.56251	0.02385	0.0602679	no
Serpina3g	Serpina3g	Serpina3g	chr12:104214543-104241934	WO18	WO18AZT	OK	11.5761	17.5165	0.597558	1.34268	0.05685	0.12304	no
Apitd1	Apitd1	Apitd1	chr4:149128348-149137600	WO18	WO18AZT	OK	11.2632	17.0428	0.597549	1.17226	0.09015	0.178072	no
8430429K09Rik	8430429K09Rik	8430429K09Rik	chr11:3202352-3479831	WO18	WO18AZT	OK	4.57182	6.91719	0.597417	0.189818	0.71765	0.823387	no
Oas1h	Oas1h	Oas1h	chr5:120861421-120873505	WO18	WO18AZT	OK	4.04209	6.11374	0.596953	1.01417	0.1518	0.269355	no
Dgat1	Dgat1	Dgat1	chr15:76502014-76511818	WO18	WO18AZT	OK	17.697	26.7185	0.594338	1.44544	0.04315	0.0984122	no
Uchl3	Uchl3	Uchl3	chr14:101653966-101696125	WO18	WO18AZT	OK	52.2428	78.8502	0.593882	1.48868	0.0351	0.0830179	no
Gnaz	Gnaz	Gnaz	chr10:74957476-75032586	WO18	WO18AZT	OK	9.01308	13.6008	0.593602	1.36019	0.0547	0.119227	no
Ofd1	Ofd1	Ofd1	chrX:166390032-166440704	WO18	WO18AZT	OK	43.9283	66.2869	0.593573	1.51475	0.03225	0.0774472	no
Hormad1	Hormad1	Hormad1	chr3:95559676-95587860	WO18	WO18AZT	OK	29.237	44.1129	0.593407	1.50729	0.0325	0.0779436	no
Jazf1	Jazf1	Jazf1	chr6:52768067-53068624	WO18	WO18AZT	OK	12.659	19.0883	0.592526	1.46787	0.03725	0.0871912	no
Rpusd2	Rpusd2	Rpusd2	chr2:119034789-119042197	WO18	WO18AZT	OK	3.42565	5.165	0.592391	1.34671	0.05425	0.118432	no
Shcbp1l	Shcbp1l	Shcbp1l	chr1:153425208-153452574	WO18	WO18AZT	OK	17.8919	26.953	0.59114	1.46382	0.0387	0.0899589	no
Tmc2	Tmc2	Tmc2	chr2:130195193-130264445	WO18	WO18AZT	OK	5.85116	8.81194	0.590737	1.34739	0.05715	0.123555	no
Gm6578	Gm6578	Gm6578	chr6:12099520-12109580	WO18	WO18AZT	OK	4.12847	6.21687	0.590581	0.908887	0.19795	0.330738	no
Pramef12	Pramef12	Pramef12	chr4:144391673-144408464	WO18	WO18AZT	OK	57.6314	86.7511	0.590027	1.54195	0.02695	0.0667166	no
Alg13	Alg13	Alg13	chrX:144317965-144374448	WO18	WO18AZT	OK	175.168	263.651	0.589893	1.22674	0.0711	0.147371	no
Uchl1	Uchl1	Uchl1	chr5:66626494-66687234	WO18	WO18AZT	OK	216.988	326.587	0.589853	1.50377	0.03015	0.073232	no
Mecr	Mecr	Mecr	chr4:131843470-131867787	WO18	WO18AZT	OK	22.669	34.0935	0.588774	1.41856	0.04165	0.0955994	no
Siah1b	Siah1b	Siah1b	chrX:164070702-164076493	WO18	WO18AZT	OK	29.7317	44.7063	0.588478	1.49041	0.036	0.0847748	no
Akap17b	Akap17b	Akap17b	chrX:36608182-36645414	WO18	WO18AZT	OK	21.1091	31.6772	0.585579	1.53385	0.02885	0.070603	no
Dcaf17	Dcaf17	Dcaf17	chr2:71055743-71099142	WO18	WO18AZT	OK	14.2927	21.4477	0.585538	1.18075	0.098	0.190362	no
Uchl4	Uchl4	Uchl4	chr9:64185792-64253605	WO18	WO18AZT	OK	31.3492	47.0045	0.584369	0.815601	0.24245	0.384	no
2310010G23Rik	2310010G23Rik	2310010G23Rik	chrX:36814767-36817200	WO18	WO18AZT	OK	4.2601	6.38423	0.583627	0.905415	0.20145	0.335216	no
Fbxo43	Fbxo43	Fbxo43	chr15:36150059-36164884	WO18	WO18AZT	OK	3.70746	5.55434	0.583183	1.28558	0.06565	0.138178	no
Tmem17	Tmem17	Tmem17	chr11:22512282-22519231	WO18	WO18AZT	OK	4.99017	7.47091	0.582195	1.03881	0.1404	0.253376	no
Abcc10	Abcc10	Abcc10	chr17:46297482-46328023	WO18	WO18AZT	OK	3.40357	5.09399	0.581748	1.31056	0.06515	0.137307	no
Fhl4	Fhl4	Fhl4	chr10:85097018-85102495	WO18	WO18AZT	OK	6.1202	9.15887	0.581591	1.28384	0.06815	0.142379	no
Slc36a1	Slc36a1	Slc36a1	chr11:55204339-55236330	WO18	WO18AZT	OK	4.85376	7.26173	0.58121	1.39114	0.0489	0.108913	no
Tmem243	Tmem243	Tmem243	chr5:9100736-9161776	WO18	WO18AZT	OK	6.36893	9.52753	0.58105	0.333688	0.65765	0.778948	no
Elac2	Elac2	Elac2	chr11:64979034-65162961	WO18	WO18AZT	OK	16.2923	24.3565	0.580113	1.20157	0.08375	0.167905	no

## Sheet: Supplementary Data 3B
Supplementary Data 3B. Genes with decreased expression in AZT-treated E18.5 ovaries, FPKM > 5, log2(fold_change) < -0.58
test_id	gene_id	gene	locus	sample_1	sample_2	status	value_1	value_2	log2(fold_change)	test_stat	p_value	q_value	significant
Camp	Camp	Camp	chr9:109847376-109849456	WO18	WO18AZT	OK	9.45641	0.561089	-4.07499	-3.15999	0.00785	0.0236784	yes
Ngp	Ngp	Ngp	chr9:110419807-110423012	WO18	WO18AZT	OK	12.1468	0.988838	-3.61869	-4.22357	0.0001	0.000537574	yes
Ermap	Ermap	Ermap	chr4:119175456-119190011	WO18	WO18AZT	OK	8.02779	0.755983	-3.40858	-5.36167	5e-05	0.000286446	yes
Klf1	Klf1	Klf1	chr8:84901927-84905295	WO18	WO18AZT	OK	11.7334	1.15513	-3.3445	-4.44728	5e-05	0.000286446	yes
AI662270	AI662270	AI662270	chr11:83223575-83226584	WO18	WO18AZT	OK	11.5272	1.14274	-3.33447	-4.1461	5e-05	0.000286446	yes
Pklr	Pklr	Pklr	chr3:89136141-89146594	WO18	WO18AZT	OK	5.04997	0.507377	-3.31515	-4.33437	5e-05	0.000286446	yes
Hemgn	Hemgn	Hemgn	chr4:46393988-46404183	WO18	WO18AZT	OK	17.0943	1.75425	-3.28459	-5.16423	5e-05	0.000286446	yes
Ltf	Ltf	Ltf	chr9:111019291-111042766	WO18	WO18AZT	OK	5.25429	0.557066	-3.23758	-4.56486	5e-05	0.000286446	yes
Serpina6	Serpina6	Serpina6	chr12:103646631-103657071	WO18	WO18AZT	OK	5.42291	0.57714	-3.23207	-3.54097	0.0003	0.00142635	yes
BC021614	BC021614	BC021614	chr19:4057486-4059294	WO18	WO18AZT	OK	7.0308	0.748678	-3.23127	-2.74215	0.0096	0.0280798	yes
Serpina3m	Serpina3m	Serpina3m	chr12:104387163-104394257	WO18	WO18AZT	OK	6.369	0.694727	-3.19655	-4.02621	0.00015	0.000772694	yes
Icam4	Icam4	Icam4	chr9:21029372-21030531	WO18	WO18AZT	OK	5.83594	0.644685	-3.1783	-3.02489	0.0026	0.00924466	yes
Lcn2	Lcn2	Lcn2	chr2:32384636-32387739	WO18	WO18AZT	OK	8.48501	0.93798	-3.17729	-3.42588	0.00045	0.00203484	yes
Tspo2	Tspo2	Tspo2	chr17:48448434-48451501	WO18	WO18AZT	OK	6.09854	0.677791	-3.16955	-3.07499	0.0021	0.00769813	yes
Reg2	Reg2	Reg2	chr6:78405154-78408097	WO18	WO18AZT	OK	6.44934	0.723389	-3.15631	-2.8289	0.0026	0.00924466	yes
Cldn13	Cldn13	Cldn13	chr5:134914249-134915530	WO18	WO18AZT	OK	13.7763	1.59146	-3.11377	-3.89714	5e-05	0.000286446	yes
Rhag	Rhag	Rhag	chr17:40811148-40840754	WO18	WO18AZT	OK	6.28654	0.774391	-3.02113	-4.09911	5e-05	0.000286446	yes
Stfa2	Stfa2	Stfa2	chr16:36403945-36408363	WO18	WO18AZT	OK	5.3457	0.661542	-3.01447	-2.40977	0.0589	0.126612	no
Rdh7	Rdh7	Rdh7	chr10:127884026-127888733	WO18	WO18AZT	OK	6.15243	0.775401	-2.98814	-3.71937	0.00015	0.000772694	yes
Tnfrsf14	Tnfrsf14	Tnfrsf14	chr4:154922209-154928077	WO18	WO18AZT	OK	8.70997	1.11742	-2.9625	-3.25951	0.0007	0.00299067	yes
Plg	Plg	Plg	chr17:12378608-12419384	WO18	WO18AZT	OK	18.3992	2.54564	-2.85355	-5.49266	5e-05	0.000286446	yes
Gypa	Gypa	Gypa	chr8:80494044-80510785	WO18	WO18AZT	OK	43.7735	6.11691	-2.83918	-5.19046	5e-05	0.000286446	yes
Ckm	Ckm	Ckm	chr7:19411093-19421583	WO18	WO18AZT	OK	7.87139	1.15043	-2.77445	-3.7415	0.0001	0.000537574	yes
Asb17os	Asb17os	Asb17os	chr3:153844246-153853615	WO18	WO18AZT	OK	7.38139	1.0934	-2.75508	-1.95764	0.0342	0.0812592	no
Itih3	Itih3	Itih3	chr14:30908573-30923587	WO18	WO18AZT	OK	28.237	4.18918	-2.75284	-5.79142	5e-05	0.000286446	yes
S100a9	S100a9	S100a9	chr3:90692629-90695721	WO18	WO18AZT	OK	72.4036	10.76	-2.75039	-4.64318	5e-05	0.000286446	yes
Nxpe2	Nxpe2	Nxpe2	chr9:48318003-48340898	WO18	WO18AZT	OK	5.24804	0.798127	-2.71709	-4.08362	5e-05	0.000286446	yes
Spta1	Spta1	Spta1	chr1:174172775-174248449	WO18	WO18AZT	OK	12.7224	1.94064	-2.71277	-5.3095	5e-05	0.000286446	yes
Serpina3k	Serpina3k	Serpina3k	chr12:104338485-104345739	WO18	WO18AZT	OK	40.8324	6.36308	-2.68192	-5.54429	5e-05	0.000286446	yes
Vtn	Vtn	Vtn	chr11:78499119-78502325	WO18	WO18AZT	OK	24.7594	3.87126	-2.6771	-4.9922	5e-05	0.000286446	yes
Actc1	Actc1	Actc1	chr2:114047288-114052811	WO18	WO18AZT	OK	8.63854	1.35497	-2.67253	-3.84242	5e-05	0.000286446	yes
Crp	Crp	Crp	chr1:172698055-172699966	WO18	WO18AZT	OK	5.70338	0.895136	-2.67164	-3.53054	5e-05	0.000286446	yes
Spp2	Spp2	Spp2	chr1:88407018-88426438	WO18	WO18AZT	OK	6.27803	1.00251	-2.64669	-2.66292	0.0048	0.0156051	yes
A2m	A2m	A2m	chr6:121636172-121679238	WO18	WO18AZT	OK	16.4317	2.62805	-2.64442	-5.95471	5e-05	0.000286446	yes
Tnnc2	Tnnc2	Tnnc2	chr2:164777161-164779734	WO18	WO18AZT	OK	9.78648	1.57054	-2.63953	-2.87652	0.00135	0.00526835	yes
Tnnt3	Tnnt3	Tnnt3	chr7:142460811-142516009	WO18	WO18AZT	OK	12.9498	2.10886	-2.6184	-1.20221	0.1629	0.284652	no
Hbb-bs	Hbb-bs	Hbb-bs	chr7:103826522-103827929	WO18	WO18AZT	OK	522.956	86.2635	-2.59987	-0.802522	0.476	0.626937	no
Car2	Car2	Car2	chr3:14886425-14900770	WO18	WO18AZT	OK	88.9174	14.7047	-2.59619	-5.35488	5e-05	0.000286446	yes
Hpx	Hpx	Hpx	chr7:105591610-105600116	WO18	WO18AZT	OK	11.0633	1.87819	-2.55837	-3.98262	5e-05	0.000286446	yes
Kel	Kel	Kel	chr6:41686329-41704325	WO18	WO18AZT	OK	9.02064	1.53333	-2.55656	-3.96412	5e-05	0.000286446	yes
Pzp	Pzp	Pzp	chr6:128438756-128526720	WO18	WO18AZT	OK	26.4384	4.56397	-2.53427	-3.94563	5e-05	0.000286446	yes
F2	F2	F2	chr2:91625319-91636457	WO18	WO18AZT	OK	19.6718	3.46618	-2.50471	-4.87421	5e-05	0.000286446	yes
Serpinf2	Serpinf2	Serpinf2	chr11:75431735-75439501	WO18	WO18AZT	OK	13.2367	2.3632	-2.48573	-4.48033	5e-05	0.000286446	yes
Epb4.2	Epb4.2	Epb4.2	chr2:121018216-121036755	WO18	WO18AZT	OK	6.38694	1.14782	-2.47622	-3.93399	5e-05	0.000286446	yes
Ctse	Ctse	Ctse	chr1:131638313-131675507	WO18	WO18AZT	OK	7.498	1.35031	-2.47321	-3.7003	5e-05	0.000286446	yes
Apoc4	Apoc4	Apoc4	chr7:19671578-19681460	WO18	WO18AZT	OK	16.881	3.04078	-2.47288	-1.32051	0.1741	0.29976	no
C3	C3	C3	chr17:57203966-57228136	WO18	WO18AZT	OK	52.5995	9.54911	-2.46161	-5.90264	5e-05	0.000286446	yes
Slc4a1	Slc4a1	Slc4a1	chr11:102348819-102365281	WO18	WO18AZT	OK	41.0101	7.46492	-2.45778	-5.02611	5e-05	0.000286446	yes
Uox	Uox	Uox	chr3:146581372-146631483	WO18	WO18AZT	OK	14.7141	2.70853	-2.44162	-4.40067	5e-05	0.000286446	yes
Trim10	Trim10	Trim10	chr17:36869573-36877833	WO18	WO18AZT	OK	10.4152	1.91802	-2.441	-3.93997	5e-05	0.000286446	yes
Ank1	Ank1	Ank1	chr8:22974835-23150497	WO18	WO18AZT	OK	5.10307	0.944563	-2.43365	-4.33061	5e-05	0.000286446	yes
Tma7	Tma7	Tma7	chr9:109077987-109082381	WO18	WO18AZT	OK	7.52557	1.40982	-2.41628	-2.30083	0.01205	0.0340197	yes
1300017J02Rik	1300017J02Rik	1300017J02Rik	chr9:103250529-103288297	WO18	WO18AZT	OK	5.39042	1.01598	-2.40753	-3.60682	5e-05	0.000286446	yes
Hp	Hp	Hp	chr8:109575127-109579172	WO18	WO18AZT	OK	13.6116	2.66945	-2.35022	-3.85323	5e-05	0.000286446	yes
Serpina3n	Serpina3n	Serpina3n	chr12:104406707-104414329	WO18	WO18AZT	OK	6.67336	1.31673	-2.34146	-3.61626	5e-05	0.000286446	yes
Nfe2	Nfe2	Nfe2	chr15:103248211-103258403	WO18	WO18AZT	OK	5.61008	1.10816	-2.33985	-3.00199	0.0001	0.000537574	yes
Itih4	Itih4	Itih4	chr14:30886475-30901986	WO18	WO18AZT	OK	10.1729	2.01909	-2.33295	-4.42346	5e-05	0.000286446	yes
Serpinc1	Serpinc1	Serpinc1	chr1:160978605-161003014	WO18	WO18AZT	OK	13.1477	2.64975	-2.31088	-4.29462	5e-05	0.000286446	yes
Gc	Gc	Gc	chr5:89417510-89457898	WO18	WO18AZT	OK	34.1603	6.90295	-2.30703	-4.89158	5e-05	0.000286446	yes
Fga	Fga	Fga	chr3:83026152-83033617	WO18	WO18AZT	OK	91.0137	18.6743	-2.28503	-5.29332	5e-05	0.000286446	yes
Rpl38	Rpl38	Rpl38	chr11:114344525-114757886	WO18	WO18AZT	OK	22.2639	4.68765	-2.24777	-0.644896	0.27555	0.420969	no
Hba-a1	Hba-a1,Hba-a2	Hba-a1,Hba-a2	chr11:32296488-32297310	WO18	WO18AZT	OK	4093.7	863.406	-2.2453	-4.664	5e-05	0.000286446	yes
Hpd	Hpd	Hpd	chr5:123171806-123182686	WO18	WO18AZT	OK	9.36781	1.98691	-2.23719	-3.46453	5e-05	0.000286446	yes
Apoh	Apoh	Apoh	chr11:108395296-108414396	WO18	WO18AZT	OK	52.2699	11.2112	-2.22104	-4.64133	5e-05	0.000286446	yes
Apcs	Apcs	Apcs	chr1:172893960-172895054	WO18	WO18AZT	OK	11.594	2.49755	-2.21479	-2.98976	0.001	0.00407015	yes
Acta1	Acta1	Acta1	chr8:123891757-123894775	WO18	WO18AZT	OK	31.2644	6.76018	-2.20939	-4.5901	5e-05	0.000286446	yes
Fgb	Fgb	Fgb	chr3:83042304-83049790	WO18	WO18AZT	OK	133.047	29.4265	-2.17675	-5.03536	5e-05	0.000286446	yes
S100a8	S100a8	S100a8	chr3:90669070-90670034	WO18	WO18AZT	OK	68.3433	15.1384	-2.17459	-3.36671	0.00015	0.000772694	yes
Rbp4	Rbp4	Rbp4	chr19:38116619-38125321	WO18	WO18AZT	OK	37.9633	8.5067	-2.15793	-4.13733	5e-05	0.000286446	yes
Fcna	Fcna	Fcna	chr2:25624666-25627974	WO18	WO18AZT	OK	6.82447	1.52978	-2.15739	-3.08222	0.0002	0.000998256	yes
Fgg	Fgg	Fgg	chr3:83007895-83015049	WO18	WO18AZT	OK	115.307	25.9651	-2.15083	-4.96879	5e-05	0.000286446	yes
Ambp	Ambp	Ambp	chr4:63143278-63154142	WO18	WO18AZT	OK	29.5726	6.77831	-2.12526	-4.15483	5e-05	0.000286446	yes
Serpina11	Serpina11	Serpina11	chr12:103980242-103989957	WO18	WO18AZT	OK	5.28519	1.21577	-2.12008	-2.81728	0.00085	0.00353764	yes
Apof	Apof	Apof	chr10:128267996-128270151	WO18	WO18AZT	OK	5.96591	1.37659	-2.11564	-3.11877	0.00015	0.000772694	yes
Fn3k	Fn3k	Fn3k	chr11:121434952-121450490	WO18	WO18AZT	OK	5.922	1.36896	-2.113	-2.40647	0.00225	0.00816499	yes
Ahsg	Ahsg	Ahsg	chr16:22857844-22899451	WO18	WO18AZT	OK	303.778	70.7274	-2.10268	-3.38096	5e-05	0.000286446	yes
Alb	Alb	Alb	chr5:90460888-90476603	WO18	WO18AZT	OK	974.688	227.456	-2.09935	-3.98088	5e-05	0.000286446	yes
Osr2	Osr2	Osr2	chr15:35296111-35303305	WO18	WO18AZT	OK	5.00238	1.16935	-2.09691	-2.93286	0.00025	0.00121533	yes
Trf	Trf	Trf	chr9:103208875-103230286	WO18	WO18AZT	OK	547.967	129.226	-2.0842	-4.3121	5e-05	0.000286446	yes
Angptl3	Angptl3	Angptl3	chr4:98936658-99120915	WO18	WO18AZT	OK	11.4027	2.69693	-2.07998	-0.857575	0.33295	0.484516	no
Fabp4	Fabp4	Fabp4	chr3:10204342-10208576	WO18	WO18AZT	OK	7.95601	1.89108	-2.07283	-2.24294	0.0101	0.029316	yes
Afp	Afp	Afp	chr5:90490713-90508907	WO18	WO18AZT	OK	313.974	74.7865	-2.06979	-4.63689	5e-05	0.000286446	yes
BC100530	BC100530	BC100530	chr16:36359381-36367570	WO18	WO18AZT	OK	27.9972	6.66882	-2.06978	-2.74731	0.00125	0.0049337	yes
Rhd	Rhd	Rhd	chr4:134864535-134896172	WO18	WO18AZT	OK	18.7413	4.5084	-2.05553	-3.63063	5e-05	0.000286446	yes
Ttr	Ttr	Ttr	chr18:20665249-20674326	WO18	WO18AZT	OK	56.2606	13.536	-2.05532	-4.47578	5e-05	0.000286446	yes
Stfa2l1	Stfa2l1	Stfa2l1	chr16:36156810-36161948	WO18	WO18AZT	OK	7.38884	1.78395	-2.05027	-1.66128	0.04915	0.109346	no
Gm5483	Gm5483	Gm5483	chr16:36184211-36188110	WO18	WO18AZT	OK	15.6687	3.82051	-2.03604	-2.19298	0.008	0.0240623	yes
Gjb1	Gjb1	Gjb1	chrX:101376375-101385629	WO18	WO18AZT	OK	5.29957	1.3149	-2.01092	-2.71495	0.001	0.00407015	yes
Lmo2	Lmo2	Lmo2	chr2:103957994-103981878	WO18	WO18AZT	OK	14.5952	3.70011	-1.97986	-3.54565	5e-05	0.000286446	yes
Apoa2	Apoa2	Apoa2	chr1:171213969-171226379	WO18	WO18AZT	OK	93.111	23.9981	-1.95603	-2.1731	0.0197	0.0513673	no
Gnmt	Gnmt	Gnmt	chr17:46725663-46729165	WO18	WO18AZT	OK	8.48722	2.18898	-1.95504	-2.76318	0.0015	0.00576894	yes
Itih2	Itih2	Itih2	chr2:10094590-10130683	WO18	WO18AZT	OK	19.8801	5.14915	-1.94892	-4.36674	5e-05	0.000286446	yes
Aqp8	Aqp8	Aqp8	chr7:123462293-123468003	WO18	WO18AZT	OK	6.00735	1.57085	-1.93519	-2.70397	0.00075	0.00317514	yes
Agt	Agt	Agt	chr8:124556586-124569707	WO18	WO18AZT	OK	7.74892	2.02847	-1.9336	-3.23622	0.0001	0.000537574	yes
Des	Des	Des	chr1:75360291-75375015	WO18	WO18AZT	OK	8.74199	2.29635	-1.92862	-3.80308	5e-05	0.000286446	yes
Slc25a37	Slc25a37	Slc25a37	chr14:69241850-69285103	WO18	WO18AZT	OK	42.033	11.1241	-1.91784	-4.55907	5e-05	0.000286446	yes
Serpina1b	Serpina1b	Serpina1b	chr12:103728155-103738189	WO18	WO18AZT	OK	16.5723	4.39403	-1.91516	-3.54603	5e-05	0.000286446	yes
Apom	Apom	Apom	chr17:35128996-35131752	WO18	WO18AZT	OK	13.1614	3.50753	-1.90778	-2.54456	0.00165	0.0062622	yes
Isg20	Isg20	Isg20	chr7:78913423-78920396	WO18	WO18AZT	OK	9.46864	2.58613	-1.87236	-2.72858	0.00105	0.00424466	yes
Kng1	Kng1	Kng1	chr16:23058299-23082078	WO18	WO18AZT	OK	31.2583	8.5671	-1.86736	-3.95726	5e-05	0.000286446	yes
Cyp2d26	Cyp2d26	Cyp2d26	chr15:82790106-82794245	WO18	WO18AZT	OK	8.09882	2.22747	-1.86231	-3.02995	0.0001	0.000537574	yes
Sptb	Sptb	Sptb	chr12:76580487-76710547	WO18	WO18AZT	OK	8.03507	2.21591	-1.85841	-4.11887	5e-05	0.000286446	yes
Tnni2	Tnni2	Tnni2	chr7:142442467-142444405	WO18	WO18AZT	OK	9.94959	2.76795	-1.84582	-2.23398	0.00675	0.0208316	yes
Ttc36	Ttc36	Ttc36	chr9:44799399-44802951	WO18	WO18AZT	OK	8.16185	2.2731	-1.84424	-2.33042	0.0023	0.00832	yes
Cfb	Cfb	Cfb	chr17:34856373-34862514	WO18	WO18AZT	OK	12.4652	3.4899	-1.83664	-3.74282	5e-05	0.000286446	yes
Myh8	Myh8	Myh8	chr11:67277123-67308633	WO18	WO18AZT	OK	7.82817	2.20389	-1.82862	-4.16911	5e-05	0.000286446	yes
Snca	Snca	Snca	chr6:60731572-60829855	WO18	WO18AZT	OK	32.138	9.13953	-1.81409	-3.64426	5e-05	0.000286446	yes
Stfa3	Stfa3	Stfa3	chr16:36450536-36455392	WO18	WO18AZT	OK	11.5451	3.28768	-1.81214	-1.86639	0.0175	0.0465338	yes
Gngt2	Gngt2	Gngt2	chr11:95824499-95845731	WO18	WO18AZT	OK	5.93596	1.70557	-1.79922	-1.23664	0.11145	0.211091	no
Hbb-y	Hbb-y	Hbb-y	chr7:103851753-103853207	WO18	WO18AZT	OK	7.63436	2.19436	-1.79871	-2.03324	0.00815	0.0244417	yes
Aldob	Aldob	Aldob	chr4:49535994-49549483	WO18	WO18AZT	OK	33.8618	9.78479	-1.79105	-4.12306	5e-05	0.000286446	yes
Hbb-b1	Hbb-b1,Hbb-bs	Hbb-b1,Hbb-bs	chr7:103826522-103827929	WO18	WO18AZT	OK	6388.61	1846.07	-1.79105	-2.91778	0.0001	0.000537574	yes
Arg1	Arg1	Arg1	chr10:24915206-24927470	WO18	WO18AZT	OK	11.8474	3.44032	-1.78396	-3.23351	5e-05	0.000286446	yes
Apob	Apob	Apob	chr12:7977676-8016839	WO18	WO18AZT	OK	18.5646	5.4044	-1.78035	-3.86468	5e-05	0.000286446	yes
Hbb-b2	Hbb-b2	Hbb-b2	chr7:103812523-103813923	WO18	WO18AZT	OK	1975.05	576.165	-1.77733	-3.86226	5e-05	0.000286446	yes
Rgn	Rgn	Rgn	chrX:20549817-20562087	WO18	WO18AZT	OK	13.1329	3.837	-1.77513	-3.25606	5e-05	0.000286446	yes
Chac2	Chac2	Chac2	chr11:30954397-31102704	WO18	WO18AZT	OK	12.6663	3.70371	-1.77395	-1.20163	0.18555	0.314688	no
Fbp1	Fbp1	Fbp1	chr13:62864752-62888282	WO18	WO18AZT	OK	20.3218	5.97534	-1.76594	-3.53505	5e-05	0.000286446	yes
Igfbp1	Igfbp1	Igfbp1	chr11:7197786-7202546	WO18	WO18AZT	OK	18.1534	5.34977	-1.76269	-3.44277	5e-05	0.000286446	yes
Alas2	Alas2	Alas2	chrX:150547384-150570622	WO18	WO18AZT	OK	120.647	36.6496	-1.71892	-4.13895	5e-05	0.000286446	yes
Cyp2e1	Cyp2e1	Cyp2e1	chr7:140763831-140774977	WO18	WO18AZT	OK	7.56235	2.30892	-1.71162	-2.85353	0.0003	0.00142635	yes
Cd24a	Cd24a	Cd24a	chr10:43579168-43584265	WO18	WO18AZT	OK	113.158	34.7228	-1.70438	-4.08575	5e-05	0.000286446	yes
S100a11	S100a11	S100a11	chr3:93520495-93526288	WO18	WO18AZT	OK	31.5625	9.79833	-1.6876	-2.69264	0.00075	0.00317514	yes
Bhmt	Bhmt	Bhmt	chr13:93616890-93637758	WO18	WO18AZT	OK	5.21095	1.63303	-1.67399	-2.72483	0.00035	0.00163374	yes
Hebp1	Hebp1	Hebp1	chr6:135137518-135168215	WO18	WO18AZT	OK	48.7043	15.3977	-1.66133	-3.67216	5e-05	0.000286446	yes
Ptgds	Ptgds	Ptgds	chr2:25466711-25469749	WO18	WO18AZT	OK	11.5974	3.7474	-1.62985	-2.41303	0.00175	0.00658521	yes
Cps1	Cps1	Cps1	chr1:67123026-67231267	WO18	WO18AZT	OK	22.4149	7.2674	-1.62494	-3.75732	5e-05	0.000286446	yes
Vcan	Vcan	Vcan	chr13:89655309-89742512	WO18	WO18AZT	OK	21.2275	6.95665	-1.60947	-3.6398	5e-05	0.000286446	yes
Sapcd1	Sapcd1	Sapcd1	chr17:35016578-35028016	WO18	WO18AZT	OK	6.04558	2.00825	-1.58994	-1.78768	0.02405	0.060692	no
Fn1	Fn1	Fn1	chr1:71585472-71653234	WO18	WO18AZT	OK	68.026	22.7042	-1.58313	-3.93265	5e-05	0.000286446	yes
Cldn1	Cldn1	Cldn1	chr16:26356645-26371839	WO18	WO18AZT	OK	5.77197	1.92745	-1.58237	-2.98503	5e-05	0.000286446	yes
Arrb1	Arrb1	Arrb1	chr7:99535485-99606771	WO18	WO18AZT	OK	7.72508	2.59246	-1.57523	-3.43036	5e-05	0.000286446	yes
Serpind1	Serpind1	Serpind1	chr16:17280350-17430826	WO18	WO18AZT	OK	6.05763	2.03874	-1.57108	-0.652562	0.4662	0.617909	no
Ehbp1l1	Ehbp1l1	Ehbp1l1	chr19:5707373-5726317	WO18	WO18AZT	OK	5.5342	1.86914	-1.566	-3.10644	5e-05	0.000286446	yes
8430408G22Rik	8430408G22Rik	8430408G22Rik	chr6:116633007-116673836	WO18	WO18AZT	OK	5.06888	1.71281	-1.56531	-1.64187	0.0348	0.0824318	no
Hist1h3c	Hist1h3c	Hist1h3c	chr13:23745041-23745521	WO18	WO18AZT	OK	638.677	219.194	-1.54288	-3.68442	5e-05	0.000286446	yes
Plagl1	Plagl1	Plagl1	chr10:13090787-13131695	WO18	WO18AZT	OK	17.2358	5.96914	-1.52981	-3.6365	5e-05	0.000286446	yes
Prrg1	Prrg1	Prrg1	chrX:78449609-78583897	WO18	WO18AZT	OK	6.06733	2.11826	-1.51818	-3.04324	5e-05	0.000286446	yes
Smoc2	Smoc2	Smoc2	chr17:14279505-14404790	WO18	WO18AZT	OK	9.67957	3.38453	-1.51599	-3.11155	5e-05	0.000286446	yes
Apoa1	Apoa1	Apoa1	chr9:46228629-46230469	WO18	WO18AZT	OK	135.996	47.7551	-1.50984	-3.45249	5e-05	0.000286446	yes
Lbp	Lbp	Lbp	chr2:158306492-158332852	WO18	WO18AZT	OK	8.30551	2.91886	-1.50867	-2.85567	0.0002	0.000998256	yes
Blvrb	Blvrb	Blvrb	chr7:27447977-27465981	WO18	WO18AZT	OK	79.9468	28.2585	-1.50035	-3.37837	5e-05	0.000286446	yes
Tppp3	Tppp3	Tppp3	chr8:105467491-105471422	WO18	WO18AZT	OK	6.11891	2.16598	-1.49825	-2.07656	0.00735	0.0223971	yes
Mybpc1	Mybpc1	Mybpc1	chr10:88518278-88605152	WO18	WO18AZT	OK	9.51674	3.37355	-1.4962	-3.32789	5e-05	0.000286446	yes
Pf4	Pf4	Pf4	chr5:90772434-90773383	WO18	WO18AZT	OK	9.98643	3.55951	-1.48829	-1.87838	0.01375	0.0380105	yes
Cdr2	Cdr2	Cdr2	chr7:120957036-120982312	WO18	WO18AZT	OK	17.5337	6.36475	-1.46195	-3.32348	5e-05	0.000286446	yes
Lyz2	Lyz2	Lyz2	chr10:117277540-117282272	WO18	WO18AZT	OK	28.3827	10.3338	-1.45765	-3.03914	5e-05	0.000286446	yes
Cfi	Cfi	Cfi	chr3:129836738-129875328	WO18	WO18AZT	OK	7.99095	2.92424	-1.45031	-2.64716	0.00055	0.00242475	yes
Tmsb15b2	Tmsb15b2	Tmsb15b2	chrX:136954987-136976874	WO18	WO18AZT	OK	11.3706	4.20013	-1.4368	-1.33033	0.1367	0.248139	no
Mylpf	Mylpf	Mylpf	chr7:127211607-127214287	WO18	WO18AZT	OK	25.929	9.71918	-1.41566	-2.63759	0.00085	0.00353764	yes
Adh1	Adh1	Adh1	chr3:138277644-138290691	WO18	WO18AZT	OK	28.5853	10.7606	-1.40952	-3.12463	5e-05	0.000286446	yes
Atp5g1	Atp5g1	Atp5g1	chr11:96072792-96075694	WO18	WO18AZT	OK	12.9326	4.88894	-1.40342	-2.20661	0.00415	0.0137843	yes
Hist1h2an	Hist1h2an	Hist1h2an	chr13:21786771-21787218	WO18	WO18AZT	OK	159.133	61.4092	-1.3737	-2.98608	5e-05	0.000286446	yes
H2afz	H2afz	H2afz	chr3:137864486-137866922	WO18	WO18AZT	OK	14.9599	5.80396	-1.36599	-2.34913	0.00155	0.00593349	yes
Ndrg2	Ndrg2	Ndrg2	chr14:51905270-51913488	WO18	WO18AZT	OK	15.124	5.94365	-1.34741	-2.92131	0.0002	0.000998256	yes
Col1a1	Col1a1	Col1a1	chr11:94936269-94951856	WO18	WO18AZT	OK	147.881	58.4766	-1.3385	-3.07975	5e-05	0.000286446	yes
Ptgs1	Ptgs1	Ptgs1	chr2:36230425-36252271	WO18	WO18AZT	OK	9.04279	3.59546	-1.33059	-2.7957	0.00015	0.000772694	yes
Sh3bgrl	Sh3bgrl	Sh3bgrl	chrX:109095406-109162467	WO18	WO18AZT	OK	44.2769	17.6716	-1.32513	-3.20804	5e-05	0.000286446	yes
Cpox	Cpox	Cpox	chr16:58670207-58680389	WO18	WO18AZT	OK	22.5181	9.02309	-1.31939	-3.0165	5e-05	0.000286446	yes
Hist1h2af	Hist1h2af	Hist1h2af	chr13:23533910-23534378	WO18	WO18AZT	OK	155.231	62.2887	-1.31738	-2.91957	0.0001	0.000537574	yes
Srgn	Srgn	Srgn	chr10:62494427-62507755	WO18	WO18AZT	OK	10.17	4.11937	-1.30382	-2.03204	0.00535	0.0171065	yes
Asns	Asns	Asns	chr6:7675170-7693182	WO18	WO18AZT	OK	26.9765	10.9637	-1.29896	-2.89674	5e-05	0.000286446	yes
Sfrp2	Sfrp2	Sfrp2	chr3:83766320-83774314	WO18	WO18AZT	OK	18.5029	7.55767	-1.29174	-2.87416	5e-05	0.000286446	yes
S100a6	S100a6	S100a6	chr3:90612893-90614414	WO18	WO18AZT	OK	59.6988	24.7957	-1.26761	-2.7098	0.0005	0.00223099	yes
Hist3h2ba	Hist3h2ba	Hist3h2ba	chr11:58948910-58949372	WO18	WO18AZT	OK	50.0359	21.1858	-1.23987	-2.29238	0.00175	0.00658521	yes
Nefl	Nefl	Nefl	chr14:68083883-68087737	WO18	WO18AZT	OK	5.11936	2.16805	-1.23957	-2.03403	0.0065	0.0201782	yes
Hist1h2ad	Hist1h2ad	Hist1h2ad	chr13:23574380-23574915	WO18	WO18AZT	OK	79.6633	33.7403	-1.23944	-2.53387	0.0005	0.00223099	yes
AA465934	AA465934	AA465934	chr11:83291698-83298977	WO18	WO18AZT	OK	28.9243	12.3025	-1.23333	-0.600542	0.54705	0.689805	no
Apcdd1	Apcdd1	Apcdd1	chr18:62922326-62953195	WO18	WO18AZT	OK	8.34473	3.57871	-1.22143	-2.50093	0.00055	0.00242475	yes
Cp	Cp	Cp	chr3:19957053-20035310	WO18	WO18AZT	OK	5.12874	2.20323	-1.21898	-1.14292	0.16475	0.287151	no
Lgi2	Lgi2	Lgi2	chr5:52537863-52566280	WO18	WO18AZT	OK	5.28015	2.30174	-1.19786	-1.99284	0.00715	0.0218769	yes
Slc1a5	Slc1a5	Slc1a5	chr7:16781345-16798274	WO18	WO18AZT	OK	6.86303	3.00106	-1.19337	-2.39237	0.0015	0.00576894	yes
Col14a1	Col14a1	Col14a1	chr15:55307749-55520803	WO18	WO18AZT	OK	20.7686	9.0889	-1.19223	-3.02699	5e-05	0.000286446	yes
Nrk	Nrk	Nrk	chrX:138914429-139009090	WO18	WO18AZT	OK	5.92908	2.59796	-1.19043	-2.70409	0.00025	0.00121533	yes
Peg3os	Peg3os	Peg3os	chr7:6705959-6730419	WO18	WO18AZT	OK	27.6113	12.1373	-1.18581	-0.223773	0.66195	0.782139	no
Cpb2	Cpb2	Cpb2	chr14:75004109-75388146	WO18	WO18AZT	OK	8.7511	3.84711	-1.18569	-0.592707	0.4591	0.611253	no
Sox11	Sox11	Sox11	chr12:27334267-27342718	WO18	WO18AZT	OK	5.11792	2.26484	-1.17615	-2.74857	5e-05	0.000286446	yes
Moxd1	Moxd1	Moxd1	chr10:24223516-24302783	WO18	WO18AZT	OK	10.1558	4.53764	-1.16228	-2.32364	0.00145	0.00560528	yes
Hic1	Hic1	Hic1	chr11:75164564-75170255	WO18	WO18AZT	OK	5.35436	2.39395	-1.16132	-2.2876	0.0019	0.00706691	yes
Lox	Lox	Lox	chr18:52516059-52529867	WO18	WO18AZT	OK	15.1909	6.82918	-1.15342	-2.86492	5e-05	0.000286446	yes
Hist1h2ae	Hist1h2ae	Hist1h2ae	chr13:23570662-23571220	WO18	WO18AZT	OK	95.8004	43.0686	-1.1534	-2.62668	0.0003	0.00142635	yes
Tpm2	Tpm2	Tpm2	chr4:43513725-43523554	WO18	WO18AZT	OK	16.3826	7.41269	-1.1441	-2.51724	0.00035	0.00163374	yes
Gpx1	Gpx1	Gpx1	chr9:108339079-108340344	WO18	WO18AZT	OK	227.384	103.145	-1.14046	-2.81022	5e-05	0.000286446	yes
Dnase2a	Dnase2a	Dnase2a	chr8:84908623-84911461	WO18	WO18AZT	OK	6.24608	2.85638	-1.12876	-1.92913	0.0096	0.0280798	yes
2810417H13Rik	2810417H13Rik	2810417H13Rik	chr9:65828925-65908794	WO18	WO18AZT	OK	10.6215	4.90792	-1.1138	-0.945275	0.1851	0.314079	no
Rgcc	Rgcc	Rgcc	chr14:79288749-79301635	WO18	WO18AZT	OK	13.7704	6.39502	-1.10655	-1.88028	0.00855	0.0254519	yes
Cdo1	Cdo1	Cdo1	chr18:46713204-46728342	WO18	WO18AZT	OK	14.2292	6.61783	-1.10443	-2.26035	0.0022	0.00801073	yes
Slc43a1	Slc43a1	Slc43a1	chr2:84839407-84863586	WO18	WO18AZT	OK	8.96411	4.17434	-1.10261	-2.26551	0.00195	0.00722474	yes
Slit3	Slit3	Slit3	chr11:35121455-35708507	WO18	WO18AZT	OK	5.53712	2.5969	-1.09235	-2.39194	0.001	0.00407015	yes
Tmem255a	Tmem255a	Tmem255a	chrX:38189792-38252481	WO18	WO18AZT	OK	5.04885	2.37998	-1.08501	-1.01564	0.1442	0.258757	no
Cryab	Cryab	Cryab	chr9:50751071-50756635	WO18	WO18AZT	OK	16.8349	7.95757	-1.08106	-1.98529	0.0062	0.0193863	yes
Hist1h2ag	Hist1h2ag	Hist1h2ag	chr13:22042477-22042949	WO18	WO18AZT	OK	108.41	51.4343	-1.07569	-2.30987	0.00125	0.0049337	yes
Ddr2	Ddr2	Ddr2	chr1:169969408-170088944	WO18	WO18AZT	OK	5.00826	2.38069	-1.07293	-2.46178	0.0009	0.00371639	yes
Fam213a	Fam213a	Fam213a	chr14:40993739-41013775	WO18	WO18AZT	OK	14.4563	6.88792	-1.06956	-2.149	0.00395	0.0132181	yes
Marcks	Marcks	Marcks	chr10:37133242-37138926	WO18	WO18AZT	OK	42.9948	20.5242	-1.06684	-2.69849	0.0003	0.00142635	yes
Arxes2	Arxes2	Arxes2	chrX:135993819-135995359	WO18	WO18AZT	OK	34.164	16.3175	-1.06606	-2.34799	0.0008	0.00335673	yes
Aqp1	Aqp1	Aqp1	chr6:55336298-55348555	WO18	WO18AZT	OK	13.8105	6.60788	-1.06351	-2.45865	0.00075	0.00317514	yes
Klhdc7a	Klhdc7a	Klhdc7a	chr4:139962172-139968026	WO18	WO18AZT	OK	5.19145	2.52426	-1.04028	-2.30705	0.00135	0.00526835	yes
Igf2	Igf2	Igf2	chr7:142650767-142670356	WO18	WO18AZT	OK	184.388	89.6566	-1.04026	-2.50155	0.0005	0.00223099	yes
Hmgb2	Hmgb2	Hmgb2	chr8:57511842-57515999	WO18	WO18AZT	OK	8.45216	4.11536	-1.0383	-2.11875	0.0038	0.0127896	yes
H3f3a	H3f3a	H3f3a	chr1:180802567-180813603	WO18	WO18AZT	OK	72.3862	35.2501	-1.03809	-2.50802	0.0006	0.00261532	yes
Sepp1	Sepp1	Sepp1	chr15:3270766-3280508	WO18	WO18AZT	OK	123.998	60.3941	-1.03784	-2.57469	0.0003	0.00142635	yes
C1qb	C1qb	C1qb	chr4:136880144-136886177	WO18	WO18AZT	OK	8.34946	4.09186	-1.02893	-1.64715	0.02295	0.05837	no
Col8a2	Col8a2	Col8a2	chr4:126286793-126314330	WO18	WO18AZT	OK	13.0447	6.3938	-1.02872	-2.45587	0.0007	0.00299067	yes
Tuba4a	Tuba4a	Tuba4a	chr1:75210828-75219253	WO18	WO18AZT	OK	6.29738	3.0881	-1.02803	-0.84312	0.2279	0.367251	no
Cdc25b	Cdc25b	Cdc25b	chr2:131127411-131604824	WO18	WO18AZT	OK	11.8145	5.7982	-1.02688	-0.60812	0.524	0.669806	no
Sema5a	Sema5a	Sema5a	chr15:32244812-32696341	WO18	WO18AZT	OK	7.72189	3.79865	-1.02347	-2.57026	0.00035	0.00163374	yes
Smad6	Smad6	Smad6	chr9:63953075-64022059	WO18	WO18AZT	OK	5.80362	2.86176	-1.02005	-2.01768	0.00575	0.0181815	yes
Gimap6	Gimap6	Gimap6	chr6:48701582-48708244	WO18	WO18AZT	OK	5.03559	2.48426	-1.01934	-1.63934	0.02285	0.058163	no
Col5a1	Col5a1	Col5a1	chr2:27886424-28039510	WO18	WO18AZT	OK	30.0248	14.8312	-1.01753	-2.55837	0.00055	0.00242475	yes
E2f2	E2f2	E2f2	chr4:136172273-136196056	WO18	WO18AZT	OK	7.0491	3.48822	-1.01495	-2.16332	0.00165	0.0062622	yes
Ell2	Ell2	Ell2	chr13:75707483-75772358	WO18	WO18AZT	OK	11.4134	5.65643	-1.01276	-2.36014	0.00095	0.00389352	yes
Hist1h2bb	Hist1h2bb	Hist1h2bb	chr13:23746733-23747223	WO18	WO18AZT	OK	1054.3	523.963	-1.00875	-2.55843	0.0004	0.001836	yes
Mki67	Mki67	Mki67	chr7:135689787-135716379	WO18	WO18AZT	OK	63.2585	31.4563	-1.00791	-2.43079	0.0007	0.00299067	yes
Fech	Fech	Fech	chr18:64456549-64489066	WO18	WO18AZT	OK	55.3094	27.5938	-1.00318	-2.58416	0.00045	0.00203484	yes
Maf	Maf	Maf	chr8:115703252-115706894	WO18	WO18AZT	OK	9.66963	4.84058	-0.998281	-2.28936	0.00085	0.00353764	yes
Wfdc2	Wfdc2	Wfdc2	chr2:164562715-164568506	WO18	WO18AZT	OK	23.5944	11.8405	-0.994712	-1.63313	0.02385	0.0602679	no
Cpa3	Cpa3	Cpa3	chr3:20215615-20242181	WO18	WO18AZT	OK	22.9735	11.5546	-0.991502	-2.13382	0.00415	0.0137843	yes
Ank2	Ank2	Ank2	chr3:126921606-126998452	WO18	WO18AZT	OK	5.70052	2.87929	-0.985381	-2.24599	0.00195	0.00722474	yes
Thsd4	Thsd4	Thsd4	chr9:59966930-60511035	WO18	WO18AZT	OK	5.01891	2.54159	-0.981643	-2.33593	0.0011	0.00441837	yes
Cebpb	Cebpb	Cebpb	chr2:167688914-167690432	WO18	WO18AZT	OK	8.89655	4.50595	-0.981413	-1.7968	0.01305	0.0363729	yes
Hist1h3i	Hist1h3i	Hist1h3i	chr13:21782914-21783397	WO18	WO18AZT	OK	285.879	145.097	-0.978389	-2.36477	0.00125	0.0049337	yes
AW551984	AW551984	AW551984	chr9:39587395-39604124	WO18	WO18AZT	OK	8.11078	4.11782	-0.977959	-2.2283	0.00165	0.0062622	yes
Meis2	Meis2	Meis2	chr2:115861263-116065058	WO18	WO18AZT	OK	6.99726	3.55337	-0.9776	-2.20773	0.002	0.00738154	yes
C8b	C8b	C8b	chr4:104766316-104804548	WO18	WO18AZT	OK	5.68763	2.89078	-0.976371	-1.80334	0.01415	0.0389371	yes
Ripk3	Ripk3	Ripk3	chr14:55784994-55788857	WO18	WO18AZT	OK	5.64164	2.86829	-0.975922	-1.71046	0.017	0.0454172	yes
Slc10a1	Slc10a1	Slc10a1	chr12:80953184-80968079	WO18	WO18AZT	OK	5.26863	2.68501	-0.972502	-1.53114	0.03285	0.0786282	no
Flrt3	Flrt3	Flrt3	chr2:140395429-142390050	WO18	WO18AZT	OK	7.93715	4.0468	-0.97184	-1.84332	0.01005	0.0291918	yes
Hist1h2ah	Hist1h2ah	Hist1h2ah	chr13:22035121-22035643	WO18	WO18AZT	OK	111.978	57.1077	-0.971455	-2.22863	0.0023	0.00832	yes
Hist1h3h	Hist1h3h	Hist1h3h	chr13:21717627-21718115	WO18	WO18AZT	OK	192.77	98.5725	-0.967621	-2.24907	0.00155	0.00593349	yes
Lrig3	Lrig3	Lrig3	chr10:125966218-126015359	WO18	WO18AZT	OK	5.39782	2.76364	-0.96581	-2.03107	0.0047	0.0153222	yes
Fmod	Fmod	Fmod	chr1:134037514-134048277	WO18	WO18AZT	OK	8.56969	4.39261	-0.964164	-2.07123	0.0037	0.0125014	yes
Tmcc2	Tmcc2	Tmcc2	chr1:132356314-132391281	WO18	WO18AZT	OK	11.7985	6.06027	-0.961152	-2.1839	0.00215	0.00785489	yes
1810026B05Rik	1810026B05Rik	1810026B05Rik	chr7:73426651-73558395	WO18	WO18AZT	OK	8.25447	4.24426	-0.959663	-0.721548	0.3307	0.482086	no
Agpat4	Agpat4	Agpat4	chr17:12119283-12219640	WO18	WO18AZT	OK	5.37298	2.76367	-0.959137	-1.67866	0.02155	0.0553595	no
Calcrl	Calcrl	Calcrl	chr2:84330626-84425266	WO18	WO18AZT	OK	14.59	7.50478	-0.959095	-2.36361	0.00085	0.00353764	yes
Tfrc	Tfrc	Tfrc	chr16:32608895-32632794	WO18	WO18AZT	OK	78.0261	40.1711	-0.957799	-2.13501	0.0044	0.0144905	yes
Hist1h2ab	Hist1h2ab	Hist1h2ab	chr13:23751087-23751592	WO18	WO18AZT	OK	318.687	164.131	-0.95729	-2.39823	0.00085	0.00353764	yes
Gm6402	Gm6402	Gm6402	chr17:30215523-30576287	WO18	WO18AZT	OK	8.22234	4.24722	-0.953029	-0.556524	0.48425	0.63438	no
Hif3a	Hif3a	Hif3a	chr7:17030992-17062427	WO18	WO18AZT	OK	5.61518	2.90429	-0.951148	-2.22311	0.0013	0.00510295	yes
Prrx2	Prrx2	Prrx2	chr2:30845366-30881247	WO18	WO18AZT	OK	6.62726	3.43862	-0.946583	-1.49566	0.03365	0.0801924	no
Egln3	Egln3	Egln3	chr12:54178980-54203874	WO18	WO18AZT	OK	6.35404	3.29775	-0.946193	-1.89851	0.00865	0.0257053	yes
6330403K07Rik	6330403K07Rik	6330403K07Rik	chr11:71031940-71033617	WO18	WO18AZT	OK	26.5957	13.8919	-0.936944	-2.18893	0.0021	0.00769813	yes
Zeb2	Zeb2	Zeb2	chr2:44983511-45114084	WO18	WO18AZT	OK	6.18455	3.23343	-0.935602	-2.27862	0.00125	0.0049337	yes
Adgra3	Adgra3	Adgra3	chr8:27085840-27123436	WO18	WO18AZT	OK	5.52135	2.8889	-0.934503	-2.05083	0.0031	0.0107431	yes
Nr2f2	Nr2f2	Nr2f2	chr7:70351949-70411146	WO18	WO18AZT	OK	10.7358	5.62209	-0.933247	-2.05936	0.00385	0.0129322	yes
Cd34	Cd34	Cd34	chr1:194938820-194976959	WO18	WO18AZT	OK	23.2491	12.1878	-0.931739	-2.20831	0.0019	0.00706691	yes
Fabp5	Fabp5	Fabp5	chr3:10012584-10016610	WO18	WO18AZT	OK	26.3916	13.8875	-0.926293	-1.95034	0.0056	0.0177768	yes
Sema3d	Sema3d	Sema3d	chr5:12383165-12588943	WO18	WO18AZT	OK	5.99963	3.15965	-0.925111	-2.17535	0.0027	0.0095452	yes
Scand1	Scand1	Scand1	chr2:156311845-156375638	WO18	WO18AZT	OK	50.816	26.8221	-0.92186	-1.9686	0.0057	0.0180472	yes
Naprt	Naprt	Naprt	chr15:75890963-75894481	WO18	WO18AZT	OK	5.19229	2.74386	-0.920165	-1.60778	0.02355	0.0596325	no
Rps7	Rps7	Rps7	chr12:28630846-28635953	WO18	WO18AZT	OK	19.0732	10.085	-0.919333	-1.73794	0.0152	0.0413542	yes
Gas1	Gas1	Gas1	chr13:60174404-60177535	WO18	WO18AZT	OK	34.6521	18.3306	-0.918689	-2.37517	0.0006	0.00261532	yes
4930413G21Rik	4930413G21Rik	4930413G21Rik	chr7:122969057-122970459	WO18	WO18AZT	OK	6.87878	3.64156	-0.917597	-1.56852	0.02645	0.0657053	no
Apoc1	Apoc1	Apoc1	chr7:19689479-19692659	WO18	WO18AZT	OK	164.082	87.0264	-0.914894	-2.13939	0.00195	0.00722474	yes
Postn	Postn	Postn	chr3:54361106-54391041	WO18	WO18AZT	OK	42.3719	22.5167	-0.912113	-2.28125	0.00145	0.00560528	yes
Cxcl12	Cxcl12	Cxcl12	chr6:117168534-117181368	WO18	WO18AZT	OK	10.9756	5.85348	-0.906937	-1.82868	0.0074	0.022527	yes
Mns1	Mns1	Mns1	chr9:72438528-72491959	WO18	WO18AZT	OK	14.0109	7.49258	-0.903012	-1.33025	0.06395	0.135212	no
Afap1l2	Afap1l2	Afap1l2	chr19:56912353-57008575	WO18	WO18AZT	OK	5.00681	2.67838	-0.902533	-1.85138	0.00905	0.0267113	yes
Fez1	Fez1	Fez1	chr9:36843658-36878640	WO18	WO18AZT	OK	8.77259	4.69677	-0.901334	-1.58794	0.02725	0.0673293	no
Hist1h2bg	Hist1h2bg	Hist1h2bg	chr13:23571399-23571863	WO18	WO18AZT	OK	279.3	149.544	-0.901248	-2.1602	0.00245	0.00878307	yes
Prrx1	Prrx1	Prrx1	chr1:163245118-163313650	WO18	WO18AZT	OK	6.16918	3.31617	-0.895563	-2.01581	0.005	0.0161534	yes
Thbs3	Thbs3	Thbs3	chr3:89215186-89226837	WO18	WO18AZT	OK	6.86208	3.68936	-0.895276	-1.87728	0.00935	0.0274637	yes
Cacna1g	Cacna1g	Cacna1g	chr11:94408390-94474198	WO18	WO18AZT	OK	5.16834	2.78145	-0.893864	-2.09028	0.0036	0.0122092	yes
Hist1h3b	Hist1h3b	Hist1h3b	chr13:23752379-23752840	WO18	WO18AZT	OK	525.946	283.8	-0.890039	-2.23092	0.0015	0.00576894	yes
Dcxr	Dcxr	Dcxr	chr11:120725372-120727281	WO18	WO18AZT	OK	10.5051	5.6725	-0.88904	-1.48631	0.0358	0.0843874	no
Hist1h2be	Hist1h2be	Hist1h2be	chr13:23583669-23621124	WO18	WO18AZT	OK	455.113	245.761	-0.888971	-2.24246	0.00185	0.0069069	yes
Tubb6	Tubb6	Tubb6	chr18:67390730-67402749	WO18	WO18AZT	OK	22.6703	12.2476	-0.888303	-2.04496	0.0038	0.0127896	yes
Col1a2	Col1a2	Col1a2	chr6:4505696-4541543	WO18	WO18AZT	OK	144.43	78.2081	-0.884981	-1.98677	0.00545	0.0173759	yes
Hist1h2bh	Hist1h2bh	Hist1h2bh	chr13:23542922-23543444	WO18	WO18AZT	OK	173.922	94.1876	-0.884832	-2.18812	0.00265	0.00939563	yes
Hist1h3a	Hist1h3a	Hist1h3a	chr13:23761884-23762386	WO18	WO18AZT	OK	339.148	184.077	-0.881601	-2.14758	0.00245	0.00878307	yes
Rarg	Rarg	Rarg	chr15:102234937-102257522	WO18	WO18AZT	OK	5.10252	2.77378	-0.87936	-1.69589	0.0186	0.0489641	yes
Tpsb2	Tpsb2	Tpsb2	chr17:25366332-25368092	WO18	WO18AZT	OK	21.8859	11.9319	-0.875183	-1.81198	0.01275	0.0356665	yes
Plekhb1	Plekhb1	Plekhb1	chr7:100643895-100662394	WO18	WO18AZT	OK	5.14612	2.80751	-0.874196	-1.51123	0.0314	0.0757462	no
St3gal1	St3gal1	St3gal1	chr15:67102874-67176882	WO18	WO18AZT	OK	5.82375	3.18256	-0.871762	-2.02409	0.00515	0.0165673	yes
Pnpo	Pnpo	Pnpo	chr11:96937815-96944019	WO18	WO18AZT	OK	31.3077	17.1166	-0.871117	-2.10459	0.0031	0.0107431	yes
Prss23	Prss23	Prss23	chr7:89507784-89517586	WO18	WO18AZT	OK	5.34734	2.93032	-0.867765	-1.75867	0.01335	0.0370723	yes
C1qa	C1qa	C1qa	chr4:136895915-136898844	WO18	WO18AZT	OK	10.6208	5.8235	-0.866938	-1.5482	0.0261	0.0649946	no
1810011O10Rik	1810011O10Rik	1810011O10Rik	chr8:24437615-24438946	WO18	WO18AZT	OK	10.949	6.01117	-0.865085	-1.63026	0.02285	0.058163	no
Slc2a1	Slc2a1	Slc2a1	chr4:119108744-119137329	WO18	WO18AZT	OK	20.2275	11.1056	-0.865025	-2.08	0.004	0.0133602	yes
Tmem119	Tmem119	Tmem119	chr5:113793728-113800352	WO18	WO18AZT	OK	7.95568	4.36801	-0.865008	-1.68574	0.01625	0.0437311	yes
Ubald2	Ubald2	Ubald2	chr11:116434093-116439077	WO18	WO18AZT	OK	5.90489	3.24587	-0.863307	-1.43222	0.04375	0.099531	no
Lpar4	Lpar4	Lpar4	chrX:106920624-106933899	WO18	WO18AZT	OK	5.17643	2.86035	-0.855765	-1.81767	0.01315	0.0366047	yes
Gria3	Gria3	Gria3	chrX:41401300-41678601	WO18	WO18AZT	OK	8.33366	4.61283	-0.853299	-1.66827	0.01835	0.048426	yes
Mex3b	Mex3b	Mex3b	chr7:82867332-82871576	WO18	WO18AZT	OK	9.01113	4.98874	-0.853034	-1.94016	0.00595	0.0187202	yes
Hmbs	Hmbs	Hmbs	chr9:44336347-44344228	WO18	WO18AZT	OK	48.3632	26.7928	-0.852066	-2.08399	0.0027	0.0095452	yes
Anp32e	Anp32e	Anp32e	chr3:95929256-95947387	WO18	WO18AZT	OK	20.9003	11.5809	-0.851782	-2.12887	0.00275	0.00969759	yes
Dhrs11	Dhrs11	Dhrs11	chr11:84820727-84829003	WO18	WO18AZT	OK	10.3046	5.71846	-0.84959	-1.57254	0.02935	0.0716126	no
Serpinf1	Serpinf1	Serpinf1	chr11:75410028-75422623	WO18	WO18AZT	OK	38.0914	21.157	-0.848327	-2.06035	0.0037	0.0125014	yes
Fam109b	Fam109b	Fam109b	chr15:82341178-82345710	WO18	WO18AZT	OK	7.91144	4.40002	-0.846429	-1.8047	0.00985	0.0287006	yes
P4ha2	P4ha2	P4ha2	chr11:54100923-54131667	WO18	WO18AZT	OK	5.91207	3.28897	-0.846026	-1.62346	0.0203	0.0526752	no
Hist1h3d	Hist1h3d	Hist1h3d	chr13:23575762-23576266	WO18	WO18AZT	OK	246.907	137.527	-0.84425	-2.12686	0.00355	0.012064	yes
Mfap2	Mfap2	Mfap2	chr4:141010423-141015984	WO18	WO18AZT	OK	44.9364	25.0296	-0.844248	-1.97883	0.00575	0.0181815	yes
Hist1h2ac	Hist1h2ac	Hist1h2ac	chr13:23683472-23683959	WO18	WO18AZT	OK	195.285	108.919	-0.84232	-2.01462	0.0054	0.0172395	yes
Itih5	Itih5	Itih5	chr2:10153542-10256529	WO18	WO18AZT	OK	12.4473	6.9465	-0.841472	-2.10925	0.00265	0.00939563	yes
Fam122a	Fam122a	Fam122a	chr19:24294795-24555827	WO18	WO18AZT	OK	6.36529	3.55692	-0.839597	-1.20749	0.08565	0.171021	no
Sec24d	Sec24d	Sec24d	chr3:123267495-123365636	WO18	WO18AZT	OK	14.0478	7.87143	-0.835644	-2.04254	0.0045	0.0147703	yes
Sgk3	Sgk3	Sgk3	chr1:9798129-9902568	WO18	WO18AZT	OK	5.32808	2.98623	-0.835291	-1.83448	0.0091	0.0268398	yes
Hist1h4b	Hist1h4b	Hist1h4b	chr13:23756936-23757386	WO18	WO18AZT	OK	254.307	142.657	-0.834015	-2.05633	0.0041	0.0136416	yes
Rtl1	Rtl1	Rtl1	chr12:109590168-109595403	WO18	WO18AZT	OK	6.72015	3.77131	-0.833429	-1.76779	0.01355	0.0375449	yes
F13a1	F13a1	F13a1	chr13:36867177-37050244	WO18	WO18AZT	OK	9.01383	5.06291	-0.832172	-1.9447	0.00595	0.0187202	yes
Epha3	Epha3	Epha3	chr16:63545217-63864157	WO18	WO18AZT	OK	7.02684	3.9612	-0.826938	-1.83383	0.0118	0.0334205	yes
Gm7120	Gm7120	Gm7120	chr13:119487256-119610459	WO18	WO18AZT	OK	5.19111	2.93092	-0.824688	-1.26999	0.0699	0.145371	no
Col5a2	Col5a2	Col5a2	chr1:45374330-45503282	WO18	WO18AZT	OK	47.7682	27.1194	-0.816723	-2.08186	0.00345	0.0117755	yes
Hnrnpa1	Hnrnpa1	Hnrnpa1	chr15:103240396-103246698	WO18	WO18AZT	OK	9.94161	5.65755	-0.813301	-1.48053	0.0313	0.0755454	no
Cdh11	Cdh11	Cdh11	chr8:102632994-102785111	WO18	WO18AZT	OK	50.6622	28.8381	-0.812932	-2.08089	0.0046	0.0150474	yes
Upk1b	Upk1b	Upk1b	chr16:38773183-38800203	WO18	WO18AZT	OK	9.46147	5.41067	-0.806259	-1.61402	0.02265	0.0577373	no
Hist1h2ak	Hist1h2ak	Hist1h2ak	chr13:21753376-21753912	WO18	WO18AZT	OK	411.616	235.451	-0.805872	-2.01777	0.0043	0.014208	yes
Cth	Cth	Cth	chr3:157894247-157925063	WO18	WO18AZT	OK	9.94428	5.69286	-0.804713	-1.60102	0.02535	0.0634368	no
Gt(ROSA)26Sor	Gt(ROSA)26Sor	Gt(ROSA)26Sor	chr6:113046326-113077244	WO18	WO18AZT	OK	14.3586	8.21997	-0.804707	-0.489343	0.7122	0.819423	no
Ptn	Ptn	Ptn	chr6:36715662-36811361	WO18	WO18AZT	OK	53.318	30.5466	-0.803611	-1.9605	0.0059	0.0185835	yes
Emcn	Emcn	Emcn	chr3:137341077-137431069	WO18	WO18AZT	OK	5.86146	3.36536	-0.8005	-1.32944	0.0593	0.127312	no
Gm38425	Gm38425	Gm38425	chrX:74966843-74969125	WO18	WO18AZT	OK	9.75718	5.6096	-0.798566	-1.57933	0.0277	0.0682584	no
Gcat	Gcat	Gcat	chr15:79030873-79043558	WO18	WO18AZT	OK	6.82491	3.92547	-0.797946	-1.53262	0.0319	0.0767365	no
Hist3h2a	Hist3h2a	Hist3h2a	chr11:58954684-58955192	WO18	WO18AZT	OK	353.507	203.433	-0.79718	-2.01329	0.0043	0.014208	yes
Wnt5a	Wnt5a	Wnt5a	chr14:28505472-28525515	WO18	WO18AZT	OK	11.5979	6.68013	-0.795915	-1.89922	0.00765	0.0231681	yes
Lsm5	Lsm5	Lsm5	chr6:56701062-56704699	WO18	WO18AZT	OK	14.4772	8.34621	-0.794589	-1.12723	0.1092	0.207657	no
Epb4.1l4aos	Epb4.1l4aos	Epb4.1l4aos	chr18:33794891-33795989	WO18	WO18AZT	OK	57.9079	33.4393	-0.792217	-1.50319	0.03375	0.080394	no
Cma1	Cma1	Cma1	chr14:55941450-55944661	WO18	WO18AZT	OK	34.1822	19.7474	-0.791579	-1.7663	0.01285	0.0359031	yes
Dpt	Dpt	Dpt	chr1:164796731-164824266	WO18	WO18AZT	OK	8.3506	4.83028	-0.789773	-1.43797	0.04305	0.0982195	no
Smtn	Smtn	Smtn	chr11:3517521-3539292	WO18	WO18AZT	OK	6.02515	3.48829	-0.78848	-1.66163	0.01785	0.0473057	yes
H2afx	H2afx	H2afx	chr9:44334714-44336073	WO18	WO18AZT	OK	89.377	51.7602	-0.788059	-1.95469	0.00525	0.0168393	yes
Endog	Endog	Endog	chr2:30171523-30178459	WO18	WO18AZT	OK	5.52197	3.19933	-0.787413	-0.550821	0.44615	0.599099	no
Kitl	Kitl	Kitl	chr10:100015823-100100412	WO18	WO18AZT	OK	46.0744	26.7051	-0.78685	-1.87796	0.0093	0.0273375	yes
Rhoj	Rhoj	Rhoj	chr12:75308312-75401455	WO18	WO18AZT	OK	12.4902	7.24805	-0.78513	-1.76008	0.01305	0.0363729	yes
Afap1l1	Afap1l1	Afap1l1	chr18:61730261-61786662	WO18	WO18AZT	OK	6.21548	3.60947	-0.784078	-1.65171	0.01845	0.0486368	yes
Cd248	Cd248	Cd248	chr19:5068077-5070639	WO18	WO18AZT	OK	5.78881	3.36523	-0.782563	-1.51698	0.02895	0.0708041	no
Fam111a	Fam111a	Fam111a	chr19:12573524-12596566	WO18	WO18AZT	OK	10.4863	6.10577	-0.780264	-1.76256	0.0117	0.0331787	yes
Sdpr	Sdpr	Sdpr	chr1:51218385-51333779	WO18	WO18AZT	OK	17.1205	9.97283	-0.779653	-1.91468	0.0062	0.0193863	yes
Pax8	Pax8	Pax8	chr2:24420550-24475599	WO18	WO18AZT	OK	5.14935	3.00128	-0.77881	-1.47934	0.0413	0.094936	no
Dlk1	Dlk1	Dlk1	chr12:109452822-109463336	WO18	WO18AZT	OK	25.9409	15.1245	-0.77834	-1.98746	0.0049	0.0158795	yes
Psrc1	Psrc1	Psrc1	chr3:108383803-108388231	WO18	WO18AZT	OK	6.5107	3.80107	-0.776407	-1.41421	0.0472	0.105869	no
Cd63	Cd63	Cd63	chr10:128908918-128912818	WO18	WO18AZT	OK	29.4158	17.1752	-0.776267	-1.66731	0.01925	0.0503964	no
Tmx1	Tmx1	Tmx1	chr12:70244534-70669399	WO18	WO18AZT	OK	39.9544	23.3315	-0.776073	-1.90212	0.00735	0.0223971	yes
Igfbp7	Igfbp7	Igfbp7	chr5:77310483-77408045	WO18	WO18AZT	OK	37.9278	22.1698	-0.774661	-0.509814	0.4273	0.581011	no
Car9	Car9	Car9	chr4:43507025-43513725	WO18	WO18AZT	OK	6.59166	3.85649	-0.773354	-1.45743	0.04235	0.0969197	no
Col6a3	Col6a3	Col6a3	chr1:90766859-90843971	WO18	WO18AZT	OK	26.11	15.2874	-0.772258	-1.87816	0.0083	0.0248243	yes
Etl4	Etl4	Etl4	chr2:20289912-20810535	WO18	WO18AZT	OK	9.12221	5.35759	-0.7678	-1.92835	0.0056	0.0177768	yes
Mrc1	Mrc1	Mrc1	chr2:14229413-14332023	WO18	WO18AZT	OK	6.31238	3.70868	-0.767277	-1.77547	0.011	0.0314926	yes
Tagln2	Tagln2	Tagln2	chr1:172500245-172507375	WO18	WO18AZT	OK	29.0189	17.0626	-0.766158	-1.79565	0.01165	0.0330607	yes
Sema3c	Sema3c	Sema3c	chr5:17574815-17730267	WO18	WO18AZT	OK	15.8811	9.33863	-0.766031	-1.95824	0.00605	0.0189876	yes
Ccnb1	Ccnb1	Ccnb1	chr13:100778738-100786486	WO18	WO18AZT	OK	9.12367	5.36574	-0.765837	-1.60131	0.02395	0.0604804	no
Plk2	Plk2	Plk2	chr13:110395043-110400843	WO18	WO18AZT	OK	15.2469	9.01082	-0.758782	-1.81776	0.01135	0.0323426	yes
Tceal8	Tceal8	Tceal8	chrX:136168983-136172251	WO18	WO18AZT	OK	45.4976	26.8931	-0.758556	-1.96571	0.00525	0.0168393	yes
Mat1a	Mat1a	Mat1a	chr14:41105032-41124428	WO18	WO18AZT	OK	14.4115	8.51863	-0.758531	-1.86	0.00955	0.0279567	yes
Mcam	Mcam	Mcam	chr9:44134657-44142726	WO18	WO18AZT	OK	9.89131	5.84801	-0.758214	-1.7007	0.017	0.0454172	yes
Epha7	Epha7	Epha7	chr4:28813130-28967503	WO18	WO18AZT	OK	8.22725	4.87445	-0.755172	-1.67924	0.0184	0.0485328	yes
Ogfrl1	Ogfrl1	Ogfrl1	chr1:23366423-23383175	WO18	WO18AZT	OK	6.38763	3.78534	-0.754858	-1.72684	0.0153	0.0415771	yes
Itm2a	Itm2a	Itm2a	chrX:107397194-107403360	WO18	WO18AZT	OK	94.7575	56.1602	-0.754693	-1.95447	0.00635	0.0197829	yes
1190002N15Rik	1190002N15Rik	1190002N15Rik	chr9:94517863-94538081	WO18	WO18AZT	OK	28.103	16.684	-0.75226	-1.84638	0.0082	0.0245669	yes
C230091D08Rik	C230091D08Rik	C230091D08Rik	chr7:59307923-59324149	WO18	WO18AZT	OK	9.19301	5.45854	-0.752022	-1.67838	0.01895	0.0497358	yes
Sbspon	Sbspon	Sbspon	chr1:15853861-15892722	WO18	WO18AZT	OK	5.82699	3.46224	-0.751044	-1.5054	0.0342	0.0812592	no
Thbs1	Thbs1	Thbs1	chr2:118111921-118127133	WO18	WO18AZT	OK	21.6907	12.8961	-0.750135	-1.95214	0.0058	0.0183145	yes
Fam214b	Fam214b	Fam214b	chr4:43032413-43046220	WO18	WO18AZT	OK	6.35627	3.78522	-0.747805	-1.57833	0.028	0.0688735	no
Slc27a2	Slc27a2	Slc27a2	chr2:126553023-126588243	WO18	WO18AZT	OK	8.04668	4.79394	-0.747182	-1.5469	0.02715	0.0671224	no
Ly6h	Ly6h	Ly6h	chr15:75564744-75567182	WO18	WO18AZT	OK	5.34756	3.18838	-0.746058	-1.04167	0.13385	0.243993	no
Gm3604	Gm3604	Gm3604	chr13:62367715-62383174	WO18	WO18AZT	OK	5.36317	3.19912	-0.74541	-1.42857	0.0464	0.104438	no
Fam227b	Fam227b	Fam227b	chr2:125859108-126152004	WO18	WO18AZT	OK	6.52183	3.89528	-0.743551	-0.58474	0.38025	0.534436	no
Fscn1	Fscn1	Fscn1	chr5:142960354-142973189	WO18	WO18AZT	OK	17.0922	10.2187	-0.742128	-1.78602	0.0113	0.0322211	yes
Cdc6	Cdc6	Cdc6	chr11:98907888-98923942	WO18	WO18AZT	OK	5.3823	3.21962	-0.741333	-1.63576	0.02135	0.054936	no
Egfl7	Egfl7	Egfl7	chr2:26581055-26592682	WO18	WO18AZT	OK	15.1769	9.08864	-0.739744	-1.52662	0.03215	0.077244	no
Ptp4a3	Ptp4a3	Ptp4a3	chr15:73723144-73758766	WO18	WO18AZT	OK	6.7706	4.06094	-0.737469	-1.61615	0.02245	0.0573083	no
Terc	Terc	Terc	chr3:96414436-96414833	WO18	WO18AZT	OK	250.613	150.326	-0.737367	-1.77424	0.01195	0.0337816	yes
Emilin1	Emilin1	Emilin1	chr5:30913785-30921273	WO18	WO18AZT	OK	18.9632	11.3979	-0.734437	-1.80593	0.00995	0.0289428	yes
Ets2	Ets2	Ets2	chr16:95702406-95721049	WO18	WO18AZT	OK	14.2957	8.59441	-0.734109	-1.80843	0.0098	0.0285776	yes
Meg3	Meg3	Meg3	chr12:109540995-109571729	WO18	WO18AZT	OK	45.2603	27.2603	-0.731444	-1.39701	0.04325	0.0985951	no
Clec11a	Clec11a	Clec11a	chr7:44303765-44306959	WO18	WO18AZT	OK	7.02512	4.23883	-0.728859	-1.40493	0.0469	0.105343	no
Basp1	Basp1	Basp1	chr15:25363276-25413764	WO18	WO18AZT	OK	11.7117	7.07304	-0.727546	-1.55221	0.02685	0.0665195	no
Hist1h2bk	Hist1h2bk	Hist1h2bk	chr13:22035820-22036320	WO18	WO18AZT	OK	165.804	100.156	-0.727238	-1.75796	0.0153	0.0415771	yes
Grb10	Grb10	Grb10	chr11:11930498-12037420	WO18	WO18AZT	OK	100.803	61	-0.724652	-1.78767	0.01095	0.0313743	yes
Zcchc5	Zcchc5	Zcchc5	chrX:106837081-106840643	WO18	WO18AZT	OK	6.01898	3.64261	-0.724547	-1.49419	0.0344	0.0816581	no
Prcp	Prcp	Prcp	chr7:92875252-92934581	WO18	WO18AZT	OK	7.38979	4.47954	-0.722183	-1.55851	0.02725	0.0673293	no
Zfp758	Zfp758	Zfp758	chr17:22361452-22377281	WO18	WO18AZT	OK	6.45059	3.91144	-0.72173	-1.39416	0.04725	0.105965	no
Meis1	Meis1	Meis1	chr11:18880427-19018969	WO18	WO18AZT	OK	24.0538	14.5857	-0.72171	-1.82587	0.00955	0.0279567	yes
Mesdc1	Mesdc1	Mesdc1	chr7:83880494-83884341	WO18	WO18AZT	OK	7.00666	4.25143	-0.720778	-1.62194	0.022	0.0563421	no
Rassf2	Rassf2	Rassf2	chr2:131992849-132029988	WO18	WO18AZT	OK	5.52144	3.35045	-0.72069	-1.61003	0.0236	0.059738	no
Bag2	Bag2	Bag2	chr1:33745483-33757750	WO18	WO18AZT	OK	5.10699	3.09929	-0.720538	-1.25411	0.0741	0.152298	no
Snhg14	Snhg14	Snhg14	chr7:59969576-59974431	WO18	WO18AZT	OK	6.00763	3.65297	-0.717727	-1.28713	0.0653	0.137565	no
Akr1c14	Akr1c14	Akr1c14	chr13:4059590-4090422	WO18	WO18AZT	OK	31.9417	19.4486	-0.715779	-1.75161	0.01195	0.0337816	yes
Olfml3	Olfml3	Olfml3	chr3:103735393-103738001	WO18	WO18AZT	OK	13.6037	8.2859	-0.715274	-1.52133	0.0276	0.0680534	no
Hoxc8	Hoxc8	Hoxc8	chr15:102990538-102994254	WO18	WO18AZT	OK	7.71685	4.70166	-0.714841	-1.48678	0.0362	0.0851545	no
Gpr153	Gpr153	Gpr153	chr4:152274361-152285337	WO18	WO18AZT	OK	6.33406	3.86149	-0.713974	-1.57016	0.02835	0.0695814	no
4930563F08Rik	4930563F08Rik	4930563F08Rik	chr5:131437681-132542343	WO18	WO18AZT	OK	7.32425	4.46578	-0.713769	-0.395067	0.5422	0.685698	no
Csrp2	Csrp2	Csrp2	chr10:110920175-110939514	WO18	WO18AZT	OK	44.8154	27.3751	-0.71113	-1.63919	0.01855	0.048853	yes
Gpihbp1	Gpihbp1	Gpihbp1	chr15:75596657-75598213	WO18	WO18AZT	OK	7.4828	4.57084	-0.71112	-1.03751	0.1357	0.246682	no
Hnrnph3	Hnrnph3	Hnrnph3	chr10:62980222-63023849	WO18	WO18AZT	OK	14.2153	8.68557	-0.710749	-0.964869	0.1717	0.296545	no
Ncam1	Ncam1	Ncam1	chr9:49502145-49799069	WO18	WO18AZT	OK	14.9002	9.11562	-0.708915	-1.79636	0.0101	0.029316	yes
Cyp2d22	Cyp2d22	Cyp2d22	chr15:82370526-82380260	WO18	WO18AZT	OK	8.62491	5.27972	-0.708047	-1.55245	0.0264	0.0656068	no
Nid2	Nid2	Nid2	chr14:19751256-19823823	WO18	WO18AZT	OK	22.105	13.5345	-0.707727	-1.09325	0.1152	0.216739	no
Shisa4	Shisa4	Shisa4	chr1:135371455-135375063	WO18	WO18AZT	OK	6.06224	3.71485	-0.706547	-1.13033	0.1039	0.199542	no
Il1r1	Il1r1	Il1r1	chr1:40225079-40316177	WO18	WO18AZT	OK	7.63209	4.68459	-0.704155	-1.6744	0.01805	0.0477522	yes
Samd5	Samd5	Samd5	chr10:9627258-9675208	WO18	WO18AZT	OK	6.42642	3.94555	-0.703787	-1.4167	0.04555	0.102884	no
Lpl	Lpl	Lpl	chr8:68880554-68906932	WO18	WO18AZT	OK	23.4079	14.3733	-0.703605	-1.79156	0.01145	0.0325792	yes
Eid1	Eid1	Eid1	chr2:125627446-125724148	WO18	WO18AZT	OK	74.5467	45.7966	-0.702903	-1.7964	0.0102	0.0295615	yes
Cfh	Cfh	Cfh	chr1:140085854-140183411	WO18	WO18AZT	OK	17.3725	10.6738	-0.702731	-1.79488	0.0113	0.0322211	yes
Cd47	Cd47	Cd47	chr16:49855653-49911683	WO18	WO18AZT	OK	15.9585	9.80805	-0.702284	-1.5533	0.0271	0.0670231	no
Morc4	Morc4	Morc4	chrX:139821634-139871654	WO18	WO18AZT	OK	6.37349	3.91775	-0.70206	-1.57916	0.0248	0.0622721	no
Mettl7a1	Mettl7a1	Mettl7a1	chr15:100304816-100314348	WO18	WO18AZT	OK	5.9912	3.68297	-0.701976	-1.29832	0.0662	0.139099	no
Slc26a7	Slc26a7	Slc26a7	chr4:14505196-14621778	WO18	WO18AZT	OK	9.14506	5.62553	-0.701003	-1.4896	0.0374	0.0874763	no
B4galt6	B4galt6	B4galt6	chr18:20684598-20746404	WO18	WO18AZT	OK	5.10891	3.14383	-0.700493	-1.55142	0.0266	0.0660172	no
Tgfbr2	Tgfbr2	Tgfbr2	chr9:116087694-116175363	WO18	WO18AZT	OK	11.4004	7.0275	-0.698007	-1.72242	0.01415	0.0389371	yes
Ddx26b	Ddx26b	Ddx26b	chrX:56454838-56507843	WO18	WO18AZT	OK	10.5326	6.49818	-0.696753	-1.6561	0.0184	0.0485328	yes
Mospd1	Mospd1	Mospd1	chrX:53344593-53370559	WO18	WO18AZT	OK	7.62228	4.70334	-0.696535	-1.41609	0.042	0.0962557	no
Pdlim1	Pdlim1	Pdlim1	chr19:40222238-40271616	WO18	WO18AZT	OK	5.96529	3.68136	-0.696356	-1.20452	0.0907	0.178944	no
Lmo4	Lmo4	Lmo4	chr3:144188529-144205255	WO18	WO18AZT	OK	10.5152	6.49172	-0.69581	-1.36654	0.05555	0.120743	no
Acp5	Acp5	Acp5	chr9:22055459-22389206	WO18	WO18AZT	OK	18.8671	11.6518	-0.695318	-0.409684	0.60375	0.736947	no
Loxl1	Loxl1	Loxl1	chr9:58287722-58313212	WO18	WO18AZT	OK	14.956	9.23993	-0.694775	-1.6984	0.0163	0.043843	yes
Chn2	Chn2	Chn2	chr6:54039931-54430221	WO18	WO18AZT	OK	5.17154	3.19549	-0.694555	-1.2796	0.0738	0.151809	no
Hist1h1b	Hist1h1b	Hist1h1b	chr13:21779831-21780625	WO18	WO18AZT	OK	457.628	283.013	-0.693307	-1.78982	0.01065	0.0306527	yes
Tbx2	Tbx2	Tbx2	chr11:85832614-85841948	WO18	WO18AZT	OK	9.4963	5.87631	-0.692454	-1.62352	0.0244	0.0614448	no
Yod1	Yod1	Yod1	chr1:130689042-130729253	WO18	WO18AZT	OK	6.23762	3.86305	-0.691257	-0.763288	0.3016	0.450133	no
Arhgef40	Arhgef40	Arhgef40	chr14:51984832-52020733	WO18	WO18AZT	OK	9.26033	5.73719	-0.69072	-1.35628	0.0567	0.122772	no
Cd83	Cd83	Cd83	chr13:43785111-43803133	WO18	WO18AZT	OK	7.75534	4.80807	-0.689731	-1.41514	0.0446	0.101124	no
Anp32b	Anp32b	Anp32b	chr4:46451116-46472523	WO18	WO18AZT	OK	37.1832	23.0749	-0.688327	-1.66084	0.01795	0.0475287	yes
Gm14403	Gm14403	Gm14403	chr2:177498225-177512311	WO18	WO18AZT	OK	6.17397	3.835	-0.68697	-1.45487	0.0418	0.0958798	no
Slc25a12	Slc25a12	Slc25a12	chr2:71274294-71367554	WO18	WO18AZT	OK	7.59065	4.71526	-0.686887	-1.48795	0.0338	0.0804868	no
Ckap4	Ckap4	Ckap4	chr10:84526304-84533888	WO18	WO18AZT	OK	24.0885	14.9789	-0.685411	-1.73601	0.01325	0.0368397	yes
Mmp2	Mmp2	Mmp2	chr8:92827327-92853420	WO18	WO18AZT	OK	42.9697	26.7701	-0.682699	-1.6796	0.0224	0.0572023	no
Tmed5	Tmed5	Tmed5	chr5:108121646-108132591	WO18	WO18AZT	OK	5.49058	3.42118	-0.682462	-1.42259	0.04765	0.106683	no
H19	H19	H19	chr7:142575529-142578146	WO18	WO18AZT	OK	1812.43	1130.02	-0.681575	-1.0764	0.12095	0.225338	no
Rnd3	Rnd3	Rnd3	chr2:51130438-51149111	WO18	WO18AZT	OK	14.7926	9.22696	-0.680948	-1.61502	0.0216	0.0554687	no
Bgn	Bgn	Bgn	chrX:73483634-73495936	WO18	WO18AZT	OK	37.6245	23.4843	-0.679978	-1.66171	0.0182	0.0480902	yes
Gucy1b3	Gucy1b3	Gucy1b3	chr3:82032003-82074711	WO18	WO18AZT	OK	5.62413	3.5122	-0.679253	-1.42028	0.04465	0.101215	no
Aebp1	Aebp1	Aebp1	chr11:5861865-5878256	WO18	WO18AZT	OK	17.7907	11.111	-0.679135	-1.31568	0.06665	0.139831	no
Hist1h3g	Hist1h3g	Hist1h3g	chr13:23535417-23535909	WO18	WO18AZT	OK	147.787	92.3394	-0.678504	-1.62773	0.01865	0.0490741	yes
Rab3il1	Rab3il1	Rab3il1	chr19:10018227-10035586	WO18	WO18AZT	OK	14.465	9.03935	-0.678272	-1.54993	0.02655	0.065917	no
Jund	Jund	Jund	chr8:70697738-70700616	WO18	WO18AZT	OK	38.1349	23.8561	-0.676756	-1.72255	0.0141	0.0388264	yes
St6gal1	St6gal1	St6gal1	chr16:23224739-23360350	WO18	WO18AZT	OK	10.7777	6.759	-0.673163	-1.64431	0.0204	0.0528876	no
Tk1	Tk1	Tk1	chr11:117815518-117839908	WO18	WO18AZT	OK	15.1721	9.51964	-0.672442	-1.19203	0.08745	0.173894	no
Txnrd2	Txnrd2	Txnrd2	chr16:18348181-18479073	WO18	WO18AZT	OK	8.31008	5.21507	-0.672176	-0.604354	0.4038	0.558291	no
Rps10	Rps10	Rps10	chr17:27630428-27635242	WO18	WO18AZT	OK	35.1412	22.0603	-0.671708	-1.30471	0.06585	0.138517	no
Rnasel	Rnasel	Rnasel	chr1:153749425-153764221	WO18	WO18AZT	OK	9.3768	5.88696	-0.671574	-1.59731	0.02565	0.0640611	no
Mbnl1	Mbnl1	Mbnl1	chr3:60472829-60629748	WO18	WO18AZT	OK	21.2859	13.3692	-0.670986	-1.6891	0.0185	0.0487445	yes
Cxadr	Cxadr	Cxadr	chr16:78301670-78359785	WO18	WO18AZT	OK	16.6842	10.4798	-0.670875	-1.32373	0.0583	0.125573	no
Galm	Galm	Galm	chr17:80127470-80185032	WO18	WO18AZT	OK	7.63577	4.80098	-0.669445	-1.36447	0.0515	0.113509	no
Jun	Jun	Jun	chr4:95049035-95052222	WO18	WO18AZT	OK	21.0857	13.2585	-0.669353	-1.69315	0.017	0.0454172	yes
Iigp1	Iigp1	Iigp1	chr18:60376028-60392629	WO18	WO18AZT	OK	6.26324	3.93966	-0.66884	-1.3789	0.05355	0.117171	no
Pecam1	Pecam1	Pecam1	chr11:106654212-106715281	WO18	WO18AZT	OK	7.8193	4.92111	-0.668056	-1.48367	0.0386	0.0897698	no
Dcn	Dcn	Dcn	chr10:97479499-97518162	WO18	WO18AZT	OK	135.66	85.4372	-0.667055	-1.66132	0.0199	0.0518045	no
Zmiz1	Zmiz1	Zmiz1	chr14:25459184-25666747	WO18	WO18AZT	OK	5.53853	3.49196	-0.665464	-1.41265	0.0431	0.0983172	no
Fbln2	Fbln2	Fbln2	chr6:91212763-91272540	WO18	WO18AZT	OK	20.7756	13.102	-0.665101	-1.70603	0.0171	0.0456495	yes
Prr13	Prr13	Prr13	chr15:102459169-102462806	WO18	WO18AZT	OK	13.2127	8.3502	-0.662044	-1.28748	0.06775	0.141693	no
Dmpk	Dmpk	Dmpk	chr7:19083848-19093820	WO18	WO18AZT	OK	5.11115	3.23201	-0.661218	-1.29738	0.0653	0.137565	no
Hmha1	Hmha1	Hmha1	chr10:79697304-80369637	WO18	WO18AZT	OK	5.07986	3.21381	-0.660504	-0.103153	0.6675	0.78629	no
Apoe	Apoe	Apoe	chr7:19696243-19699188	WO18	WO18AZT	OK	249.943	158.197	-0.659873	-1.70557	0.01625	0.0437311	yes
Cited2	Cited2	Cited2	chr10:17723227-17725674	WO18	WO18AZT	OK	10.5692	6.69019	-0.659743	-1.39097	0.0507	0.112065	no
Zfp709	Zfp709	Zfp709	chr8:71882067-71892565	WO18	WO18AZT	OK	6.10362	3.86398	-0.659576	-1.3758	0.05045	0.111622	no
1190002F15Rik	1190002F15Rik	1190002F15Rik	chr6:134929091-134951718	WO18	WO18AZT	OK	16.7636	10.6142	-0.659327	-1.07923	0.1275	0.234838	no
Dnajc17	Dnajc17	Dnajc17	chr2:119172499-119217050	WO18	WO18AZT	OK	9.15673	5.79903	-0.659021	-0.63829	0.3499	0.502675	no
Tmem178	Tmem178	Tmem178	chr17:80944631-81001816	WO18	WO18AZT	OK	6.74893	4.27607	-0.658374	-1.22041	0.0812	0.16372	no
Man2b1	Man2b1	Man2b1	chr8:85083268-85098739	WO18	WO18AZT	OK	19.4392	12.3243	-0.657465	-1.68731	0.01715	0.0457578	yes
Kctd12	Kctd12	Kctd12	chr14:102976580-102982637	WO18	WO18AZT	OK	12.0266	7.62789	-0.656874	-1.67301	0.0173	0.0460936	yes
Pdgfrb	Pdgfrb	Pdgfrb	chr18:61045149-61085067	WO18	WO18AZT	OK	10.3579	6.57419	-0.655853	-1.56875	0.02625	0.065303	no
Nt5dc2	Nt5dc2	Nt5dc2	chr14:31134852-31168641	WO18	WO18AZT	OK	31.1395	19.7817	-0.654574	-1.25898	0.0738	0.151809	no
Cox20	Cox20	Cox20	chr1:178319152-178322693	WO18	WO18AZT	OK	66.9347	42.5503	-0.653584	-1.33997	0.0628	0.133294	no
Pdgfc	Pdgfc	Pdgfc	chr3:81036415-81214031	WO18	WO18AZT	OK	14.7574	9.40036	-0.650651	-1.61208	0.02365	0.0598448	no
Neat1	Neat1	Neat1	chr19:5824709-5845480	WO18	WO18AZT	OK	9.78912	6.24644	-0.648145	-1.06123	0.12575	0.23234	no
Arl10	Arl10	Arl10	chr13:54575012-54581128	WO18	WO18AZT	OK	10.7969	6.89248	-0.647528	-1.1626	0.10345	0.198848	no
Frem1	Frem1	Frem1	chr4:82897919-83052167	WO18	WO18AZT	OK	12.2444	7.81799	-0.647258	-1.6035	0.024	0.0605892	no
Wrn	Wrn	Wrn	chr8:33234372-33385527	WO18	WO18AZT	OK	8.40549	5.36699	-0.647219	-1.62071	0.0219	0.0561192	no
Clmp	Clmp	Clmp	chr9:40685963-40784046	WO18	WO18AZT	OK	6.52495	4.1684	-0.646472	-1.34761	0.05485	0.1195	no
Dnm3os	Dnm3os	Dnm3os	chr1:161987301-162478034	WO18	WO18AZT	OK	13.7997	8.81989	-0.645805	-1.62727	0.02	0.0520215	no
Hist2h2ab	Hist2h2ab	Hist2h2ab	chr3:96219915-96220353	WO18	WO18AZT	OK	98.6739	63.067	-0.645783	-1.43294	0.03905	0.0906241	no
Abcb10	Abcb10	Abcb10	chr8:123952458-123983122	WO18	WO18AZT	OK	15.2665	9.75892	-0.645578	-1.5893	0.02595	0.0646906	no
Cdh1	Cdh1	Cdh1	chr8:106603367-106670246	WO18	WO18AZT	OK	5.20175	3.32524	-0.64554	-1.40685	0.04625	0.104173	no
Acsl5	Acsl5	Acsl5	chr19:55253368-55296628	WO18	WO18AZT	OK	13.5208	8.64399	-0.645405	-1.52809	0.0314	0.0757462	no
Slc6a6	Slc6a6	Slc6a6	chr6:91684066-91759063	WO18	WO18AZT	OK	9.43069	6.034	-0.644248	-1.6182	0.0204	0.0528876	no
Gimap4	Gimap4	Gimap4	chr6:48684577-48692062	WO18	WO18AZT	OK	5.09893	3.26359	-0.643735	-1.00235	0.1447	0.259458	no
Zfpm2	Zfpm2	Zfpm2	chr15:40655041-41104592	WO18	WO18AZT	OK	8.51295	5.4499	-0.643429	-1.55782	0.02685	0.0665195	no
Igf1	Igf1	Igf1	chr10:87859055-87937047	WO18	WO18AZT	OK	23.0862	14.7842	-0.642977	-1.4405	0.0207	0.0535448	no
Atp6v0e2	Atp6v0e2	Atp6v0e2	chr6:48537568-48541800	WO18	WO18AZT	OK	7.28059	4.66259	-0.642924	-1.23614	0.07965	0.161221	no
Eml2	Eml2	Eml2	chr7:19181169-19206482	WO18	WO18AZT	OK	5.687	3.64385	-0.642205	-1.24022	0.0743	0.152617	no
Hist2h2ac	Hist2h2ac	Hist2h2ac	chr3:96220412-96220880	WO18	WO18AZT	OK	200.125	128.374	-0.640548	-1.55621	0.02845	0.0697799	no
Cmbl	Cmbl	Cmbl	chr15:31568911-31590119	WO18	WO18AZT	OK	14.8432	9.5278	-0.639589	-1.23862	0.07975	0.161381	no
Zfpm1	Zfpm1	Zfpm1	chr8:122282140-122337247	WO18	WO18AZT	OK	5.92584	3.80894	-0.63763	-1.30829	0.05965	0.127918	no
Ier5	Ier5	Ier5	chr1:155096366-155099636	WO18	WO18AZT	OK	6.82265	4.38626	-0.637342	-1.38951	0.05065	0.111973	no
Dancr	Dancr	Dancr	chr5:74093082-74094336	WO18	WO18AZT	OK	7.78565	5.00702	-0.636865	-0.369713	0.5361	0.680467	no
Trim56	Trim56	Trim56	chr5:137111285-137116207	WO18	WO18AZT	OK	8.72238	5.61546	-0.635317	-1.4692	0.03785	0.0883361	no
Sqrdl	Sqrdl	Sqrdl	chr2:122765358-122809551	WO18	WO18AZT	OK	6.61618	4.26483	-0.63351	-1.16735	0.1024	0.197239	no
Slc25a13	Slc25a13	Slc25a13	chr6:6041217-6217173	WO18	WO18AZT	OK	13.5111	8.71014	-0.633378	-1.5248	0.02975	0.0724222	no
Slc29a1	Slc29a1	Slc29a1	chr17:45585199-45599603	WO18	WO18AZT	OK	24.3951	15.7278	-0.633278	-1.5486	0.0284	0.0696791	no
Fads3	Fads3	Fads3	chr19:10041547-10059671	WO18	WO18AZT	OK	5.66562	3.65281	-0.633225	-1.33575	0.05955	0.12774	no
Lrif1	Lrif1	Lrif1	chr3:106684986-106736576	WO18	WO18AZT	OK	12.6097	8.13263	-0.632741	-1.28733	0.06845	0.142892	no
Itga8	Itga8	Itga8	chr2:12106659-12312315	WO18	WO18AZT	OK	6.90325	4.45494	-0.631871	-1.46242	0.0393	0.0911028	no
Prss8	Prss8	Prss8	chr7:127912516-127930113	WO18	WO18AZT	OK	5.71876	3.69182	-0.631371	-0.565596	0.39755	0.552039	no
1810063I02Rik	1810063I02Rik	1810063I02Rik	chr11:59921498-59921889	WO18	WO18AZT	OK	11.0991	7.16807	-0.630791	-0.514472	0.45435	0.606961	no
Nipa1	Nipa1	Nipa1	chr7:55962530-56019573	WO18	WO18AZT	OK	5.35427	3.46054	-0.629691	-1.0933	0.12065	0.224891	no
Ppox	Ppox	Ppox	chr1:171276991-171281186	WO18	WO18AZT	OK	15.0773	9.74761	-0.629257	-1.40475	0.0448	0.101497	no
Ggta1	Ggta1	Ggta1	chr2:35400178-35461449	WO18	WO18AZT	OK	6.53461	4.2266	-0.628603	-1.37924	0.0512	0.112961	no
Sox6	Sox6	Sox6	chr7:115470871-116038744	WO18	WO18AZT	OK	5.65816	3.65975	-0.628589	-1.52213	0.03095	0.0748249	no
Ppp1r15a	Ppp1r15a	Ppp1r15a	chr7:45473562-45526268	WO18	WO18AZT	OK	9.62074	6.23991	-0.624622	-0.47475	0.4842	0.634345	no
Gulp1	Gulp1	Gulp1	chr1:44551670-44796836	WO18	WO18AZT	OK	5.34765	3.46954	-0.62416	-1.26756	0.07185	0.148624	no
Hist1h1c	Hist1h1c	Hist1h1c	chr13:23738806-23739531	WO18	WO18AZT	OK	1347.79	874.521	-0.624034	-1.42127	0.04005	0.0925417	no
Cped1	Cped1	Cped1	chr6:21985909-22255606	WO18	WO18AZT	OK	7.87349	5.1133	-0.622748	-1.46476	0.03935	0.0911974	no
Msrb3	Msrb3	Msrb3	chr10:120781100-120898971	WO18	WO18AZT	OK	8.60214	5.59133	-0.621503	-1.3932	0.048	0.107311	no
Rrm2	Rrm2	Rrm2	chr12:24708253-24714146	WO18	WO18AZT	OK	19.4378	12.6368	-0.621232	-1.48119	0.0322	0.077345	no
Dek	Dek	Dek	chr13:47043498-47106221	WO18	WO18AZT	OK	82.7055	53.7689	-0.621212	-0.703936	0.33365	0.485293	no
Msn	Msn	Msn	chrX:96096044-96168553	WO18	WO18AZT	OK	15.4719	10.07	-0.619595	-1.5513	0.02625	0.065303	no
Atf5	Atf5	Atf5	chr7:44812255-44849079	WO18	WO18AZT	OK	9.05013	5.89432	-0.618612	-0.458679	0.5307	0.675687	no
Cd93	Cd93	Cd93	chr2:148436650-148443535	WO18	WO18AZT	OK	5.15238	3.35828	-0.617516	-1.44725	0.03985	0.0921623	no
Col18a1	Col18a1	Col18a1	chr10:77052178-77166530	WO18	WO18AZT	OK	45.8758	29.9244	-0.61641	-1.58523	0.02245	0.0573083	no
Creb3l2	Creb3l2	Creb3l2	chr6:37331020-37442148	WO18	WO18AZT	OK	13.9961	9.1302	-0.616305	-1.50254	0.03515	0.0831168	no
Fam46c	Fam46c	Fam46c	chr3:100471535-100489192	WO18	WO18AZT	OK	32.5886	21.2594	-0.616271	-1.54396	0.03055	0.0740482	no
Endod1	Endod1	Endod1	chr9:14353989-14381242	WO18	WO18AZT	OK	6.68243	4.36078	-0.615788	-1.40311	0.04795	0.107222	no
Pygl	Pygl	Pygl	chr12:70190814-70227683	WO18	WO18AZT	OK	27.3118	17.8381	-0.614564	-1.56927	0.0245	0.0616529	no
Hist1h2bn	Hist1h2bn	Hist1h2bn	chr13:21754122-21754553	WO18	WO18AZT	OK	242.676	158.502	-0.614531	-1.4982	0.03445	0.0817484	no
Rab43	Rab43	Rab43	chr6:87788852-87812164	WO18	WO18AZT	OK	9.62036	6.28932	-0.613187	-1.48255	0.0324	0.0777451	no
Igip	Igip	Igip	chr18:36300100-36301478	WO18	WO18AZT	OK	6.03892	3.94951	-0.612619	-1.02452	0.1484	0.264703	no
Igfbp6	Igfbp6	Igfbp6	chr15:102144185-102149512	WO18	WO18AZT	OK	23.6149	15.4473	-0.612346	-1.39105	0.0443	0.100562	no
Pdgfra	Pdgfra	Pdgfra	chr5:75152290-75198204	WO18	WO18AZT	OK	26.983	17.6708	-0.610687	-1.52533	0.03245	0.0778442	no
Sash1	Sash1	Sash1	chr10:8722218-8886070	WO18	WO18AZT	OK	6.29159	4.1207	-0.610536	-1.4933	0.03295	0.0788197	no
Snhg12	Snhg12	Snhg12	chr4:132308677-132311024	WO18	WO18AZT	OK	30.551	20.0207	-0.609725	-0.534886	0.41115	0.565518	no
Ubqln2	Ubqln2	Ubqln2	chrX:153498231-153501558	WO18	WO18AZT	OK	8.27698	5.42478	-0.609539	-1.38204	0.04705	0.105617	no
Trpm5	Trpm5	Trpm5	chr7:143071528-143094642	WO18	WO18AZT	OK	7.03686	4.61216	-0.60949	-1.39581	0.049	0.109084	no
Galnt7	Galnt7	Galnt7	chr8:57523824-57663430	WO18	WO18AZT	OK	8.67502	5.68955	-0.608553	-1.44572	0.0445	0.100937	no
5730508B09Rik	5730508B09Rik	5730508B09Rik	chr3:127869687-127896323	WO18	WO18AZT	OK	7.75388	5.08852	-0.607673	-1.1264	0.1032	0.198455	no
Arhgap24	Arhgap24	Arhgap24	chr5:102481390-102897937	WO18	WO18AZT	OK	5.06536	3.32543	-0.607123	-1.21558	0.08235	0.165625	no
Glipr2	Glipr2	Glipr2	chr4:43957701-43979118	WO18	WO18AZT	OK	9.75167	6.40667	-0.606075	-1.28448	0.06905	0.143921	no
Cat	Cat	Cat	chr2:103453903-103485153	WO18	WO18AZT	OK	34.3395	22.5666	-0.605684	-1.56203	0.02765	0.0681521	no
Crabp1	Crabp1	Crabp1	chr9:54764747-54773110	WO18	WO18AZT	OK	17.4473	11.4678	-0.605407	-1.1258	0.1036	0.199081	no
Alcam	Alcam	Alcam	chr16:52248995-52452997	WO18	WO18AZT	OK	28.8181	18.9432	-0.605299	-1.58855	0.02145	0.0551479	no
Zfp948	Zfp948	Zfp948	chr17:21567045-21588682	WO18	WO18AZT	OK	7.07352	4.6501	-0.605167	-1.27086	0.06815	0.142379	no
Penk	Penk	Penk	chr4:4133535-4138445	WO18	WO18AZT	OK	12.4788	8.20426	-0.605039	-1.20955	0.084	0.168317	no
Pglyrp1	Pglyrp1	Pglyrp1	chr7:18884689-18890438	WO18	WO18AZT	OK	24.8588	16.3824	-0.601606	-1.13236	0.10435	0.200223	no
Ltbp1	Ltbp1	Ltbp1	chr17:75005528-75392967	WO18	WO18AZT	OK	12.7041	8.37725	-0.600744	-1.53715	0.0306	0.0741501	no
Slc37a4	Slc37a4	Slc37a4	chr9:44396926-44402968	WO18	WO18AZT	OK	7.38902	4.87417	-0.600227	-1.22091	0.08525	0.170366	no
Arhgef39	Arhgef39	Arhgef39	chr4:43496143-43499660	WO18	WO18AZT	OK	5.74774	3.79283	-0.599718	-1.06299	0.12735	0.234626	no
Sparcl1	Sparcl1	Sparcl1	chr5:104079108-104114088	WO18	WO18AZT	OK	68.714	45.3596	-0.599198	-1.47296	0.03745	0.0875656	no
Rasl11b	Rasl11b	Rasl11b	chr5:74195325-74199477	WO18	WO18AZT	OK	5.95657	3.93218	-0.599152	-1.08896	0.12205	0.226974	no
Nkd2	Nkd2	Nkd2	chr13:73819327-73847631	WO18	WO18AZT	OK	6.77307	4.47388	-0.598282	-1.29058	0.06845	0.142892	no
Pkia	Pkia	Pkia	chr3:7366603-7445365	WO18	WO18AZT	OK	7.00757	4.63419	-0.596595	-1.33538	0.06045	0.12932	no
1600014C10Rik	1600014C10Rik	1600014C10Rik	chr7:38183216-38197565	WO18	WO18AZT	OK	6.54474	4.32855	-0.596451	-1.3016	0.06085	0.130004	no
Capza1	Capza1	Capza1	chr3:104822784-104864505	WO18	WO18AZT	OK	10.3125	6.82164	-0.59621	-1.38885	0.04985	0.110556	no
Fat4	Fat4	Fat4	chr3:38886939-39011983	WO18	WO18AZT	OK	24.2335	16.0318	-0.596064	-1.43903	0.0433	0.09869	no
Neil3	Neil3	Neil3	chr8:53586866-53639065	WO18	WO18AZT	OK	6.67948	4.41974	-0.595774	-1.18669	0.09315	0.182758	no
Raver1	Raver1	Raver1	chr9:21067513-21092008	WO18	WO18AZT	OK	9.48946	6.28548	-0.594302	-0.88907	0.19965	0.332939	no
Trim2	Trim2	Trim2	chr3:84160438-84304775	WO18	WO18AZT	OK	7.53526	4.99151	-0.594182	-1.47616	0.037	0.0867127	no
Tubb2a	Tubb2a	Tubb2a	chr13:34074279-34078008	WO18	WO18AZT	OK	12.6671	8.39103	-0.594168	-1.26261	0.07245	0.149595	no
Rbms3	Rbms3	Rbms3	chr9:116572746-117629913	WO18	WO18AZT	OK	16.4718	10.9114	-0.59416	-1.543	0.028	0.0688735	no
Ptbp3	Ptbp3	Ptbp3	chr4:59471867-59549364	WO18	WO18AZT	OK	28.5581	18.9178	-0.594159	-1.48697	0.0352	0.0832166	no
Hist1h1d	Hist1h1d	Hist1h1d	chr13:23555031-23555807	WO18	WO18AZT	OK	522.243	345.954	-0.594141	-1.51858	0.0328	0.0785335	no
Ucp2	Ucp2	Ucp2	chr7:100493357-100499629	WO18	WO18AZT	OK	31.5642	20.9344	-0.592415	-1.40844	0.04395	0.099907	no
Pros1	Pros1	Pros1	chr16:62854333-62929340	WO18	WO18AZT	OK	7.60983	5.05108	-0.591273	-1.31707	0.06155	0.13123	no
Fam114a1	Fam114a1	Fam114a1	chr5:64970074-65041901	WO18	WO18AZT	OK	23.6775	15.7192	-0.590991	-1.49397	0.0344	0.0816581	no
C630043F03Rik	C630043F03Rik	C630043F03Rik	chr4:72201243-72203930	WO18	WO18AZT	OK	7.11559	4.72449	-0.590826	-1.25299	0.07575	0.154923	no
Tmem55a	Tmem55a	Tmem55a	chr4:14864218-14915260	WO18	WO18AZT	OK	15.5308	10.3241	-0.589127	-1.3568	0.0588	0.126435	no
Gm21671	Gm21671	Gm21671	chr5:25949796-25954344	WO18	WO18AZT	OK	5.22258	3.47385	-0.588226	-0.800888	0.24555	0.387371	no
Nfix	Nfix	Nfix	chr8:84701456-84800338	WO18	WO18AZT	OK	8.27573	5.5094	-0.586991	-1.35251	0.05915	0.127053	no
Dpysl3	Dpysl3	Dpysl3	chr18:43320978-43438286	WO18	WO18AZT	OK	18.3627	12.2314	-0.586188	-1.52523	0.02975	0.0724222	no
Shcbp1	Shcbp1	Shcbp1	chr8:4735979-4779534	WO18	WO18AZT	OK	11.7255	7.81101	-0.586065	-1.29191	0.06245	0.132758	no
Dok4	Dok4	Dok4	chr8:94857449-94876312	WO18	WO18AZT	OK	6.30778	4.20251	-0.585882	-0.888205	0.20475	0.339494	no
Lysmd3	Lysmd3	Lysmd3	chr13:81657805-81671890	WO18	WO18AZT	OK	17.7712	11.8472	-0.584999	-1.42353	0.0433	0.09869	no
Vamp7	Vamp7	Vamp7	chrX_GL456233_random:10736-39191	WO18	WO18AZT	OK	23.3719	15.5836	-0.584744	-1.36483	0.0573	0.12381	no
Ikbip	Ikbip	Ikbip	chr10:91083038-91102613	WO18	WO18AZT	OK	29.261	19.515	-0.584391	-1.25156	0.06545	0.137829	no
Fzd2	Fzd2	Fzd2	chr11:102604430-102608058	WO18	WO18AZT	OK	7.46194	4.98304	-0.582523	-1.31988	0.06085	0.130004	no
Cdc42ep3	Cdc42ep3	Cdc42ep3	chr17:79334024-79355091	WO18	WO18AZT	OK	8.7936	5.87312	-0.582327	-1.20226	0.09185	0.180786	no
Armcx4	Armcx4	Armcx4	chrX:134686518-134697772	WO18	WO18AZT	OK	9.11312	6.09156	-0.581133	-1.48553	0.0327	0.0783305	no

## Sheet: Supplementary Data 3C
Supplementary Data 3C. Genes with increased expression in AZT-treated E18.5 oocytes, FPKM > 5, log2(fold_change) > 0.58
test_id	gene_id	gene	locus	sample_1	sample_2	status	value_1	value_2	log2(fold_change)	test_stat	p_value	q_value	significant
Amd1	Amd1,Amd2	Amd1,Amd2	chr10:40287457-40302188	GC18	GC18AZT	OK	0.0186247	5.23574	8.13503	1.12421	0.21125	0.347462	no
Alb	Alb	Alb	chr5:90460888-90476603	GC18	GC18AZT	OK	0.169795	30.3195	7.48031	6.25878	0.00055	0.00242475	yes
Clpsl2	Clpsl2	Clpsl2	chr17:28549486-28552618	GC18	GC18AZT	OK	0.263747	16.1354	5.93492	2.84709	0.1098	0.208573	no
Afp	Afp	Afp	chr5:90490713-90508907	GC18	GC18AZT	OK	0.497506	27.5497	5.79118	6.48625	5e-05	0.000286446	yes
Apoa2	Apoa2	Apoa2	chr1:171213969-171226379	GC18	GC18AZT	OK	0.234626	5.94189	4.66249	1.23555	0.09735	0.189369	no
Mageb16	Mageb16	Mageb16	chrX:79623230-79671435	GC18	GC18AZT	OK	0.50563	7.59526	3.90895	4.46285	0.0001	0.000537574	yes
Car2	Car2	Car2	chr3:14886425-14900770	GC18	GC18AZT	OK	1.04734	14.3615	3.7774	5.46927	5e-05	0.000286446	yes
Sycp1-ps1	Sycp1-ps1	Sycp1-ps1	chr7:18786301-18798510	GC18	GC18AZT	OK	2.33886	25.5834	3.45133	6.79487	5e-05	0.000286446	yes
Gm15772	Gm15772	Gm15772	chr11:68901565-68904534	GC18	GC18AZT	OK	34.9272	261.983	2.90705	3.41628	0.16505	0.287553	no
4930447C04Rik	4930447C04Rik	4930447C04Rik	chr12:72881108-72917765	GC18	GC18AZT	OK	14.9207	105.336	2.81962	6.55543	5e-05	0.000286446	yes
Sycp1	Sycp1	Sycp1	chr3:102818498-102936100	GC18	GC18AZT	OK	25.3383	177.097	2.80515	5.87397	5e-05	0.000286446	yes
Sycp2	Sycp2	Sycp2	chr2:178345295-178407658	GC18	GC18AZT	OK	5.74989	37.9454	2.72232	6.01257	5e-05	0.000286446	yes
Tex15	Tex15	Tex15	chr8:33570543-33585585	GC18	GC18AZT	OK	37.0273	231.661	2.64535	4.14022	5e-05	0.000286446	yes
Gm10033	Gm10033	Gm10033	chr8:69371024-69395544	GC18	GC18AZT	OK	1.79049	11.1861	2.64328	3.74772	5e-05	0.000286446	yes
Snhg14	Snhg14	Snhg14	chr7:59969576-59974431	GC18	GC18AZT	OK	1.40819	8.65659	2.61996	4.30088	5e-05	0.000286446	yes
Zfp808	Zfp808	Zfp808	chr13:62129889-62173936	GC18	GC18AZT	OK	1.05486	6.43696	2.60933	4.34301	5e-05	0.000286446	yes
Zfp942	Zfp942	Zfp942	chr17:21926962-21962464	GC18	GC18AZT	OK	2.14677	13.0919	2.60844	5.02692	5e-05	0.000286446	yes
Tma7	Tma7	Tma7	chr9:109077987-109082381	GC18	GC18AZT	OK	0.870564	5.12879	2.55859	2.26976	0.00385	0.0129322	yes
S100a9	S100a9	S100a9	chr3:90692629-90695721	GC18	GC18AZT	OK	1.71755	10.069	2.55149	2.86119	0.2637	0.407446	no
Gm24148	Gm24148	Gm24148	chr1:86344718-86359455	GC18	GC18AZT	OK	3.06874	17.9258	2.54632	0.6069	0.4645	0.616332	no
Zfp947	Zfp947	Zfp947	chr17:22144358-22165977	GC18	GC18AZT	OK	1.52911	8.49132	2.47329	4.21213	5e-05	0.000286446	yes
S100a8	S100a8	S100a8	chr3:90669070-90670034	GC18	GC18AZT	OK	2.35963	13.0884	2.47165	2.02885	0.01655	0.0444043	yes
H2afz	H2afz	H2afz	chr3:137864486-137866922	GC18	GC18AZT	OK	2.98657	15.745	2.39833	3.7601	5e-05	0.000286446	yes
Casc5	Casc5	Casc5	chr2:119047118-119104121	GC18	GC18AZT	OK	2.62289	13.4312	2.35636	5.2917	5e-05	0.000286446	yes
Zfp518a	Zfp518a	Zfp518a	chr19:40894702-40917947	GC18	GC18AZT	OK	14.5882	73.2725	2.32847	5.00069	5e-05	0.000286446	yes
Trf	Trf	Trf	chr9:103208875-103230286	GC18	GC18AZT	OK	2.0396	9.71386	2.25176	3.5657	5e-05	0.000286446	yes
Zfp943	Zfp943	Zfp943	chr17:21962558-21994366	GC18	GC18AZT	OK	1.7874	8.187	2.19547	3.96587	5e-05	0.000286446	yes
Kif20b	Kif20b	Kif20b	chr19:34922357-34975731	GC18	GC18AZT	OK	4.22564	19.1144	2.17742	4.74086	5e-05	0.000286446	yes
Ccdc88a	Ccdc88a	Ccdc88a	chr11:29374171-29510808	GC18	GC18AZT	OK	1.46311	6.46062	2.14263	4.60821	5e-05	0.000286446	yes
Apoo	Apoo	Apoo	chrX:94367109-94417092	GC18	GC18AZT	OK	1.51486	6.63975	2.13195	2.80313	0.0002	0.000998256	yes
Gm17066	Gm17066	Gm17066	chr14:105106727-105177327	GC18	GC18AZT	OK	3.35645	14.6657	2.12744	2.19966	0.00335	0.0114832	yes
Ccdc18	Ccdc18	Ccdc18	chr5:108132913-108232949	GC18	GC18AZT	OK	1.34614	5.82332	2.11301	3.96507	5e-05	0.000286446	yes
Lrif1	Lrif1	Lrif1	chr3:106684986-106736576	GC18	GC18AZT	OK	2.71354	11.261	2.05309	3.70325	5e-05	0.000286446	yes
Ccdc73	Ccdc73	Ccdc73	chr2:104886323-105017027	GC18	GC18AZT	OK	13.1489	52.7133	2.00322	3.57725	5e-05	0.000286446	yes
Cep290	Cep290	Cep290	chr10:100488288-100589259	GC18	GC18AZT	OK	2.32501	9.17589	1.98061	3.4412	5e-05	0.000286446	yes
Gm595	Gm595	Gm595	chrX:48841465-48877713	GC18	GC18AZT	OK	3.45035	13.6111	1.97997	3.736	5e-05	0.000286446	yes
Gcc2	Gcc2	Gcc2	chr10:58255525-58305592	GC18	GC18AZT	OK	4.82691	18.5907	1.94541	4.46516	5e-05	0.000286446	yes
Smc4	Smc4	Smc4	chr3:69004971-69034623	GC18	GC18AZT	OK	39.9236	151.163	1.92079	4.0953	5e-05	0.000286446	yes
Zxdb	Zxdb	Zxdb	chrX:94724568-94730191	GC18	GC18AZT	OK	3.58612	13.2846	1.88925	4.54637	5e-05	0.000286446	yes
Zfp442	Zfp442	Zfp442	chr2:150407136-150451494	GC18	GC18AZT	OK	1.44118	5.31136	1.88183	3.20929	5e-05	0.000286446	yes
Zfp938	Zfp938	Zfp938	chr10:82224855-82241275	GC18	GC18AZT	OK	1.94408	6.91847	1.83137	3.0989	5e-05	0.000286446	yes
Hbb-bs	Hbb-bs	Hbb-bs	chr7:103826522-103827929	GC18	GC18AZT	OK	10.691	37.2171	1.79957	0.794208	0.19615	0.328446	no
Blvrb	Blvrb	Blvrb	chr7:27447977-27465981	GC18	GC18AZT	OK	3.05871	10.5159	1.78158	2.45431	0.0011	0.00441837	yes
Arhgap5	Arhgap5	Arhgap5	chr12:52516076-52567851	GC18	GC18AZT	OK	15.7247	53.3973	1.76374	4.20668	5e-05	0.000286446	yes
Zfp729b	Zfp729b	Zfp729b	chr13:67589438-67609707	GC18	GC18AZT	OK	4.40394	14.8207	1.75075	4.03036	5e-05	0.000286446	yes
Zfp654	Zfp654	Zfp654	chr16:64780346-64786321	GC18	GC18AZT	OK	5.85148	19.6558	1.74808	4.23316	5e-05	0.000286446	yes
Ankrd12	Ankrd12	Ankrd12	chr17:65967500-66077046	GC18	GC18AZT	OK	2.55682	8.42374	1.72011	3.95628	5e-05	0.000286446	yes
D930016D06Rik	D930016D06Rik	D930016D06Rik	chr5:104525734-104554211	GC18	GC18AZT	OK	2.49526	8.20934	1.71808	3.3614	5e-05	0.000286446	yes
Smc1b	Smc1b	Smc1b	chr15:85064688-85131957	GC18	GC18AZT	OK	47.8261	156.709	1.71222	3.33825	5e-05	0.000286446	yes
Vamp7	Vamp7	Vamp7	chrX_GL456233_random:10736-39191	GC18	GC18AZT	OK	10.4559	33.9018	1.69704	4.17144	5e-05	0.000286446	yes
Zfp946	Zfp946	Zfp946	chr17:22424267-22456689	GC18	GC18AZT	OK	1.84337	5.86812	1.67055	3.03241	5e-05	0.000286446	yes
Trim59	Trim59	Trim59	chr3:69035293-69044742	GC18	GC18AZT	OK	6.64909	21.0188	1.66045	3.91595	5e-05	0.000286446	yes
Hist1h2af	Hist1h2af	Hist1h2af	chr13:23533910-23534378	GC18	GC18AZT	OK	3.98501	12.5413	1.65403	1.95155	0.00775	0.0234229	yes
Zfp944	Zfp944	Zfp944	chr17:22337988-22361400	GC18	GC18AZT	OK	3.42591	10.6654	1.63837	3.36482	5e-05	0.000286446	yes
Zfp950	Zfp950	Zfp950	chr19:60889748-61140840	GC18	GC18AZT	OK	2.22568	6.81734	1.61496	2.07765	0.0052	0.0167021	yes
1700019A02Rik	1700019A02Rik	1700019A02Rik	chr1:53158576-53187617	GC18	GC18AZT	OK	1.68425	5.12736	1.60611	1.63592	0.0168	0.0449663	yes
Mis18bp1	Mis18bp1	Mis18bp1	chr12:65132734-65172580	GC18	GC18AZT	OK	5.45199	16.3514	1.58456	3.62864	5e-05	0.000286446	yes
Mki67	Mki67	Mki67	chr7:135689787-135716379	GC18	GC18AZT	OK	6.03062	17.6413	1.54858	3.66878	5e-05	0.000286446	yes
Cenpf	Cenpf	Cenpf	chr1:189640613-189688086	GC18	GC18AZT	OK	7.87947	23.0231	1.54691	3.46335	5e-05	0.000286446	yes
Nipbl	Nipbl	Nipbl	chr15:8289823-8444463	GC18	GC18AZT	OK	6.81899	19.8839	1.54397	3.69311	5e-05	0.000286446	yes
Ppig	Ppig	Ppig	chr2:69723087-69754059	GC18	GC18AZT	OK	3.78236	10.9894	1.53876	3.51157	5e-05	0.000286446	yes
Cenpe	Cenpe	Cenpe	chr3:135212562-135273540	GC18	GC18AZT	OK	5.66672	16.3504	1.52874	3.5039	5e-05	0.000286446	yes
Zfp729a	Zfp729a	Zfp729a	chr13:67617000-67637753	GC18	GC18AZT	OK	1.81167	5.11018	1.49606	2.98999	0.00015	0.000772694	yes
Esf1	Esf1	Esf1	chr2:140119880-140170558	GC18	GC18AZT	OK	6.52443	18.3516	1.49199	3.3285	5e-05	0.000286446	yes
Tpr	Tpr	Tpr	chr1:150361310-150466165	GC18	GC18AZT	OK	12.2141	33.5226	1.45659	2.77951	5e-05	0.000286446	yes
BC005561	BC005561	BC005561	chr5:104508351-104522383	GC18	GC18AZT	OK	6.539	17.903	1.45306	3.39498	5e-05	0.000286446	yes
Fcho2	Fcho2	Fcho2	chr13:98723405-98815449	GC18	GC18AZT	OK	5.87686	16.0832	1.45244	3.54478	5e-05	0.000286446	yes
Brca2	Brca2	Brca2	chr5:150522620-150570146	GC18	GC18AZT	OK	7.59899	20.7806	1.45136	3.48615	5e-05	0.000286446	yes
Rb1cc1	Rb1cc1	Rb1cc1	chr1:6214661-6276104	GC18	GC18AZT	OK	8.57784	23.4058	1.44818	3.43832	5e-05	0.000286446	yes
Zfp932	Zfp932	Zfp932	chr5:109996526-110010411	GC18	GC18AZT	OK	3.34101	9.01703	1.43237	2.71184	5e-05	0.000286446	yes
Chml	Chml	Chml	chr1:175662420-175692632	GC18	GC18AZT	OK	2.33582	6.21013	1.4107	2.44028	0.00025	0.00121533	yes
Lrrcc1	Lrrcc1	Lrrcc1	chr3:14533787-14572658	GC18	GC18AZT	OK	2.31015	6.13167	1.40829	2.73081	5e-05	0.000286446	yes
Ube2d3	Ube2d3	Ube2d3	chr3:135438758-135467178	GC18	GC18AZT	OK	83.4541	220.616	1.40248	3.46273	5e-05	0.000286446	yes
Gt(ROSA)26Sor	Gt(ROSA)26Sor	Gt(ROSA)26Sor	chr6:113046326-113077244	GC18	GC18AZT	OK	3.77866	9.91704	1.39204	0.600471	0.27525	0.42065	no
Haus3	Haus3	Haus3	chr5:34007178-34169526	GC18	GC18AZT	OK	23.3239	60.9921	1.38681	2.65698	5e-05	0.000286446	yes
Gm10190	Gm10190	Gm10190	chr17:80307406-80388689	GC18	GC18AZT	OK	1.92663	5.038	1.38677	1.56018	0.0217	0.0556836	no
Casp8ap2	Casp8ap2	Casp8ap2	chr4:32615472-32653265	GC18	GC18AZT	OK	8.03625	20.985	1.38476	3.29057	5e-05	0.000286446	yes
Sgol2a	Sgol2a	Sgol2a	chr1:57985339-58026277	GC18	GC18AZT	OK	4.76608	12.4326	1.38326	3.21959	5e-05	0.000286446	yes
Zfp51	Zfp51	Zfp51	chr17:21450373-21465589	GC18	GC18AZT	OK	3.57175	9.13876	1.35537	2.72759	0.0001	0.000537574	yes
Esco1	Esco1	Esco1	chr18:10566511-10610352	GC18	GC18AZT	OK	6.91076	17.6476	1.35255	3.22358	5e-05	0.000286446	yes
Zfp788	Zfp788	Zfp788	chr7:41633530-41651532	GC18	GC18AZT	OK	2.69281	6.82446	1.3416	2.81399	0.00015	0.000772694	yes
Kif18a	Kif18a	Kif18a	chr2:109280737-109341746	GC18	GC18AZT	OK	8.12707	20.5958	1.34154	3.2221	5e-05	0.000286446	yes
Zfp936	Zfp936	Zfp936	chr7:43177587-43192109	GC18	GC18AZT	OK	3.46776	8.75035	1.33533	2.74441	0.0001	0.000537574	yes
Nexn	Nexn	Nexn	chr3:152236983-152266320	GC18	GC18AZT	OK	3.243	8.13676	1.32712	2.53306	0.00025	0.00121533	yes
Zfp930	Zfp930	Zfp930	chr8:69209045-69230539	GC18	GC18AZT	OK	4.37574	10.9637	1.32514	2.86233	5e-05	0.000286446	yes
2810474O19Rik	2810474O19Rik	2810474O19Rik	chr6:149309413-149335663	GC18	GC18AZT	OK	8.32416	20.7561	1.31816	3.18046	5e-05	0.000286446	yes
Arid4b	Arid4b	Arid4b	chr13:14063783-14199603	GC18	GC18AZT	OK	6.97195	17.3613	1.31624	3.16383	5e-05	0.000286446	yes
Hbb-b2	Hbb-b2	Hbb-b2	chr7:103812523-103813923	GC18	GC18AZT	OK	27.1887	67.5219	1.31235	2.6728	0.00025	0.00121533	yes
Mzt1	Mzt1	Mzt1	chr14:99034543-99046136	GC18	GC18AZT	OK	11.2032	27.6376	1.30273	3.15102	5e-05	0.000286446	yes
Gm8787	Gm8787	Gm8787	chrX:79330512-79358068	GC18	GC18AZT	OK	3.63002	8.95392	1.30254	2.25361	0.00205	0.00753898	yes
Zfp958	Zfp958	Zfp958	chr8:4613169-4630231	GC18	GC18AZT	OK	10.3384	25.4359	1.29885	3.1369	5e-05	0.000286446	yes
Thoc2	Thoc2	Thoc2	chrX:41794993-41911901	GC18	GC18AZT	OK	10.0096	24.5853	1.2964	3.09474	5e-05	0.000286446	yes
Ap1s2	Ap1s2	Ap1s2	chrX:163909016-163933666	GC18	GC18AZT	OK	6.92297	16.9522	1.29201	3.02298	5e-05	0.000286446	yes
Olfr819	Olfr819	Olfr819	chr10:129965735-129966698	GC18	GC18AZT	OK	2.88143	7.04628	1.29008	1.86659	0.0063	0.019652	yes
Chm	Chm	Chm	chrX:113040591-113185515	GC18	GC18AZT	OK	5.54091	13.5487	1.28995	3.0634	5e-05	0.000286446	yes
Atrx	Atrx	Atrx	chrX:105797614-105929372	GC18	GC18AZT	OK	3.76018	9.16106	1.28471	3.04201	5e-05	0.000286446	yes
Gm16432	Gm16432	Gm16432	chr1:177991434-178048291	GC18	GC18AZT	OK	2.73604	6.65666	1.28271	2.19386	0.0017	0.00642303	yes
Ccdc173	Ccdc173	Ccdc173	chr2:69758056-69789486	GC18	GC18AZT	OK	4.055	9.85121	1.2806	2.38195	0.00025	0.00121533	yes
Tmem30a	Tmem30a	Tmem30a	chr9:79768940-79793430	GC18	GC18AZT	OK	23.3117	56.2943	1.27194	3.22393	5e-05	0.000286446	yes
Phip	Phip	Phip	chr9:82866158-82975489	GC18	GC18AZT	OK	8.47436	20.4009	1.26746	3.07428	5e-05	0.000286446	yes
Zfp120	Zfp120	Zfp120	chr2:150114406-150136678	GC18	GC18AZT	OK	6.82902	16.2816	1.25349	3.01177	5e-05	0.000286446	yes
Tmprss11a	Tmprss11a	Tmprss11a	chr5:86410409-86468990	GC18	GC18AZT	OK	6.45735	15.3854	1.25254	2.87699	5e-05	0.000286446	yes
Sycp3	Sycp3	Sycp3	chr10:88459586-88503970	GC18	GC18AZT	OK	489.194	1164.2	1.25087	2.61468	5e-05	0.000286446	yes
Cox7c	Cox7c	Cox7c	chr13:86044797-86046795	GC18	GC18AZT	OK	9.12156	21.6281	1.24556	1.79722	0.00865	0.0257053	yes
Zfp292	Zfp292	Zfp292	chr4:34803109-34882948	GC18	GC18AZT	OK	10.6436	25.0006	1.23198	2.98225	5e-05	0.000286446	yes
Vma21	Vma21	Vma21	chrX:71816079-71824706	GC18	GC18AZT	OK	7.3547	17.1598	1.2223	3.01458	5e-05	0.000286446	yes
Ankrd32	Ankrd32	Ankrd32	chr13:77043087-77135468	GC18	GC18AZT	OK	10.5341	24.5181	1.21878	3.02588	5e-05	0.000286446	yes
Smc6	Smc6	Smc6	chr12:11265885-11319785	GC18	GC18AZT	OK	15.0266	34.8185	1.21234	2.9374	5e-05	0.000286446	yes
Rif1	Rif1	Rif1	chr2:52072836-52122381	GC18	GC18AZT	OK	39.2108	89.8554	1.19635	2.57156	0.0002	0.000998256	yes
Gm11837	Gm11837	Gm11837	chr4:14930640-15149131	GC18	GC18AZT	OK	19.539	44.2945	1.18077	2.5765	0.0001	0.000537574	yes
Hormad1	Hormad1	Hormad1	chr3:95559676-95587860	GC18	GC18AZT	OK	51.5597	116.565	1.17682	3.02407	5e-05	0.000286446	yes
Eea1	Eea1	Eea1	chr10:95940662-96045518	GC18	GC18AZT	OK	19.2518	43.1701	1.16504	2.67724	0.00015	0.000772694	yes
Naa15	Naa15	Naa15	chr3:51416015-51475985	GC18	GC18AZT	OK	13.5287	30.0348	1.15061	2.85465	5e-05	0.000286446	yes
Dazl	Dazl	Dazl	chr17:50279392-50293620	GC18	GC18AZT	OK	181.933	395.27	1.11943	2.4255	0.00025	0.00121533	yes
Sclt1	Sclt1	Sclt1	chr3:41626704-41742514	GC18	GC18AZT	OK	4.776	10.3254	1.11232	2.45711	0.00015	0.000772694	yes
Micu3	Micu3	Micu3	chr8:40308050-40386304	GC18	GC18AZT	OK	7.85642	16.9786	1.11178	2.66549	5e-05	0.000286446	yes
Prpf39	Prpf39	Prpf39	chr12:65036333-65073938	GC18	GC18AZT	OK	5.6599	12.2003	1.10806	1.02531	0.1241	0.230007	no
Dzip3	Dzip3	Dzip3	chr16:48924227-48994112	GC18	GC18AZT	OK	24.2624	52.1385	1.10363	2.66552	5e-05	0.000286446	yes
Tusc1	Tusc1	Tusc1	chr4:93334147-93335511	GC18	GC18AZT	OK	2.79909	5.99746	1.09939	1.71971	0.0111	0.0317363	yes
Kbtbd3	Kbtbd3	Kbtbd3	chr9:4309742-4331732	GC18	GC18AZT	OK	3.26905	6.99683	1.09783	2.14807	0.00165	0.0062622	yes
Dek	Dek	Dek	chr13:47043498-47106221	GC18	GC18AZT	OK	21.1866	45.3007	1.09638	0.499013	0.5886	0.724604	no
Rn45s	Rn45s	Rn45s	chr17:39842996-39848829	GC18	GC18AZT	OK	2.5962	5.52698	1.09009	2.40432	0.0003	0.00142635	yes
Bcap29	Bcap29	Bcap29	chr12:31595353-31634658	GC18	GC18AZT	OK	19.7296	41.9421	1.08804	2.69976	5e-05	0.000286446	yes
Zfp563	Zfp563	Zfp563	chr17:33089366-33110704	GC18	GC18AZT	OK	3.73798	7.93386	1.08576	2.62074	0.0001	0.000537574	yes
Scai	Scai	Scai	chr2:39066214-39190730	GC18	GC18AZT	OK	3.27929	6.95761	1.08521	2.62498	5e-05	0.000286446	yes
A830080D01Rik	A830080D01Rik	A830080D01Rik	chrX:159532667-159593081	GC18	GC18AZT	OK	17.8008	37.72	1.08339	2.69899	5e-05	0.000286446	yes
Cbll1	Cbll1	Cbll1	chr12:31484828-31499616	GC18	GC18AZT	OK	6.545	13.856	1.08204	2.60889	5e-05	0.000286446	yes
Fam208a	Fam208a	Fam208a	chr14:27428846-27508460	GC18	GC18AZT	OK	24.8321	52.0689	1.06822	2.44366	0.0002	0.000998256	yes
Zfp711	Zfp711	Zfp711	chrX:112600525-112635062	GC18	GC18AZT	OK	6.53345	13.6925	1.06747	2.46792	0.00025	0.00121533	yes
Pcnp	Pcnp	Pcnp	chr16:56015507-56029717	GC18	GC18AZT	OK	6.64492	13.9252	1.06737	2.34258	0.00045	0.00203484	yes
Rev3l	Rev3l	Rev3l	chr10:39732159-39875205	GC18	GC18AZT	OK	7.20019	15.053	1.06394	2.61735	5e-05	0.000286446	yes
Zfp101	Zfp101	Zfp101	chr17:33380178-33394637	GC18	GC18AZT	OK	3.83478	8.01203	1.06302	2.20658	0.00085	0.00353764	yes
Chpt1	Chpt1	Chpt1	chr10:88459586-88503970	GC18	GC18AZT	OK	14.187	29.5443	1.05831	0.478982	0.4447	0.597739	no
Lysmd3	Lysmd3	Lysmd3	chr13:81657805-81671890	GC18	GC18AZT	OK	3.66334	7.61872	1.05639	2.24174	0.0008	0.00335673	yes
Lcorl	Lcorl	Lcorl	chr5:45669924-45857540	GC18	GC18AZT	OK	6.97668	14.4833	1.05377	0.905043	0.1654	0.28803	no
Ttc14	Ttc14	Ttc14	chr3:33800182-33844310	GC18	GC18AZT	OK	7.63758	15.8487	1.05318	2.54297	0.0003	0.00142635	yes
Stxbp3-ps	Stxbp3-ps	Stxbp3-ps	chr19:9557605-9559248	GC18	GC18AZT	OK	4.09968	8.47095	1.04701	1.67062	0.0111	0.0317363	yes
Pole2	Pole2	Pole2	chr12:69201778-69228190	GC18	GC18AZT	OK	3.17943	6.51937	1.03596	1.81755	0.0059	0.0185835	yes
Swt1	Swt1	Swt1	chr1:151367698-151428435	GC18	GC18AZT	OK	14.7479	30.1857	1.03335	2.58622	5e-05	0.000286446	yes
Cops2	Cops2	Cops2	chr2:125830301-125859082	GC18	GC18AZT	OK	42.1357	86.2328	1.03319	2.60215	5e-05	0.000286446	yes
Lnp	Lnp	Lnp	chr2:74514836-74578948	GC18	GC18AZT	OK	5.843	11.9169	1.02823	2.62624	0.00025	0.00121533	yes
Gls	Gls	Gls	chr1:52163449-52233232	GC18	GC18AZT	OK	16.5865	33.7981	1.02694	2.6429	5e-05	0.000286446	yes
Ppp1cb	Ppp1cb	Ppp1cb	chr5:32458969-32493712	GC18	GC18AZT	OK	28.4263	57.8658	1.02549	2.65351	5e-05	0.000286446	yes
Cenpk	Cenpk	Cenpk	chr13:104205121-104249622	GC18	GC18AZT	OK	22.8926	46.5645	1.02435	1.4796	0.0271	0.0670231	no
Vbp1	Vbp1	Vbp1	chrX:75514296-75534946	GC18	GC18AZT	OK	104.507	211.719	1.01855	2.59079	5e-05	0.000286446	yes
Zfp160	Zfp160	Zfp160	chr17:21008940-21028856	GC18	GC18AZT	OK	4.36183	8.79802	1.01225	2.23113	0.00075	0.00317514	yes
Rap2c	Rap2c	Rap2c	chrX:51003913-51018018	GC18	GC18AZT	OK	9.50606	19.168	1.01178	2.51101	0.00015	0.000772694	yes
Mplkip	Mplkip	Mplkip	chr13:17695412-17699105	GC18	GC18AZT	OK	5.97911	12.0493	1.01094	2.28741	0.00045	0.00203484	yes
Rnpc3	Rnpc3	Rnpc3	chr3:113605066-113630149	GC18	GC18AZT	OK	16.5953	33.407	1.00937	2.40043	0.0003	0.00142635	yes
Cd24a	Cd24a	Cd24a	chr10:43579168-43584265	GC18	GC18AZT	OK	6.26276	12.5673	1.0048	2.05908	0.0025	0.00893668	yes
Zfp638	Zfp638	Zfp638	chr6:83914352-83986871	GC18	GC18AZT	OK	23.7732	47.6619	1.0035	2.32847	0.00065	0.00280481	yes
Zfp709	Zfp709	Zfp709	chr8:71882067-71892565	GC18	GC18AZT	OK	2.67989	5.36572	1.0016	2.06079	0.0013	0.00510295	yes
Fam199x	Fam199x	Fam199x	chrX:137049593-137082501	GC18	GC18AZT	OK	7.49015	14.9964	1.00155	2.49718	0.00015	0.000772694	yes
Rock2	Rock2	Rock2	chr12:16894977-16988274	GC18	GC18AZT	OK	7.63173	15.2426	0.99803	2.39917	0.0003	0.00142635	yes
Ccne2	Ccne2	Ccne2	chr4:11191350-11254259	GC18	GC18AZT	OK	20.5174	40.9737	0.99785	1.4875	0.0224	0.0572023	no
Tex16	Tex16	Tex16	chrX:112093519-112127326	GC18	GC18AZT	OK	14.6456	29.2162	0.996301	2.45293	0.00045	0.00203484	yes
Rhd	Rhd	Rhd	chr4:134864535-134896172	GC18	GC18AZT	OK	4.2384	8.42427	0.991031	1.81178	0.0052	0.0167021	yes
Pdcd10	Pdcd10	Pdcd10	chr3:75516489-75556852	GC18	GC18AZT	OK	10.2484	20.3086	0.986689	2.28134	0.00055	0.00242475	yes
Topaz1	Topaz1	Topaz1	chr9:122747345-122802074	GC18	GC18AZT	OK	11.3425	22.3834	0.980691	2.38378	0.00035	0.00163374	yes
Tc2n	Tc2n	Tc2n	chr12:101645445-101718523	GC18	GC18AZT	OK	5.34501	10.5105	0.975566	2.25266	0.00055	0.00242475	yes
Zfp800	Zfp800	Zfp800	chr6:28239930-28261601	GC18	GC18AZT	OK	11.3121	22.2392	0.975241	2.41159	0.00035	0.00163374	yes
Ccdc79	Ccdc79	Ccdc79	chr8:104446718-104509887	GC18	GC18AZT	OK	16.62	32.644	0.973897	2.44221	0.0001	0.000537574	yes
Atp11c	Atp11c	Atp11c	chrX:60223289-60403981	GC18	GC18AZT	OK	16.5765	32.5294	0.972601	2.41868	0.00025	0.00121533	yes
Spata1	Spata1	Spata1	chr3:146450466-146499753	GC18	GC18AZT	OK	5.887	11.5509	0.9724	1.87252	0.00465	0.015187	yes
Zfp386	Zfp386	Zfp386	chr12:116047723-116063207	GC18	GC18AZT	OK	4.10379	8.03377	0.969121	2.17493	0.0007	0.00299067	yes
1700066M21Rik	1700066M21Rik	1700066M21Rik	chr1:57377619-57385422	GC18	GC18AZT	OK	8.81754	17.2614	0.969102	2.34151	0.0003	0.00142635	yes
Lypla1	Lypla1	Lypla1	chr1:4807892-4846735	GC18	GC18AZT	OK	16.579	32.3945	0.966389	2.44332	0.00015	0.000772694	yes
Mcts1	Mcts1	Mcts1	chrX:38600657-38613522	GC18	GC18AZT	OK	13.0283	25.4119	0.963851	1.96639	0.0029	0.0101467	yes
Hist2h4	Hist2h4	Hist2h4	chr3:96262933-96263317	GC18	GC18AZT	OK	10.9463	21.3001	0.960415	1.28995	0.05095	0.112505	no
Magohb	Magohb	Magohb	chr6:131284388-131293244	GC18	GC18AZT	OK	22.6587	43.8136	0.951315	2.08056	0.00225	0.00816499	yes
Smek2	Smek2	Smek2	chr11:29172906-29220797	GC18	GC18AZT	OK	16.0128	30.9363	0.950077	2.37407	0.0003	0.00142635	yes
Zfp273	Zfp273	Zfp273	chr13:67796593-67830985	GC18	GC18AZT	OK	2.87429	5.55125	0.949609	1.75781	0.00695	0.021356	yes
Rsbn1l	Rsbn1l	Rsbn1l	chr5:20893023-20956398	GC18	GC18AZT	OK	5.27473	10.1843	0.949175	2.14351	0.0013	0.00510295	yes
Ptbp3	Ptbp3	Ptbp3	chr4:59471867-59549364	GC18	GC18AZT	OK	7.71749	14.8999	0.9491	2.42227	0.00025	0.00121533	yes
Tmed7	Tmed7	Tmed7	chr18:46585927-46597535	GC18	GC18AZT	OK	27.735	53.4924	0.947628	2.46449	0.0003	0.00142635	yes
Zfp81	Zfp81	Zfp81	chr17:33333727-33358878	GC18	GC18AZT	OK	5.46468	10.522	0.945199	2.00254	0.00265	0.00939563	yes
Tmem167	Tmem167	Tmem167	chr13:90089666-90114921	GC18	GC18AZT	OK	3.27722	6.30194	0.943325	2.36048	0.0003	0.00142635	yes
Glmn	Glmn	Glmn	chr5:107534710-107661853	GC18	GC18AZT	OK	3.69602	7.09211	0.940242	0.860094	0.1883	0.318222	no
Akap9	Akap9	Akap9	chr5:3928185-4080204	GC18	GC18AZT	OK	6.51235	12.4859	0.939052	2.20649	0.00075	0.00317514	yes
Nbeal1	Nbeal1	Nbeal1	chr1:60180598-60334705	GC18	GC18AZT	OK	8.98278	17.1948	0.936736	2.31305	0.0005	0.00223099	yes
Zfp280d	Zfp280d	Zfp280d	chr9:72274898-72363771	GC18	GC18AZT	OK	9.02165	17.2635	0.936263	2.30129	0.00025	0.00121533	yes
Xist	Xist	Xist	chrX:103431516-103484957	GC18	GC18AZT	OK	2.62866	5.02592	0.935061	2.35357	5e-05	0.000286446	yes
Triqk	Triqk	Triqk	chr4:12906836-12981485	GC18	GC18AZT	OK	9.08733	17.3744	0.935034	2.01069	0.0018	0.00674683	yes
Vps13a	Vps13a	Vps13a	chr19:16615365-16780933	GC18	GC18AZT	OK	21.4765	40.9472	0.931004	2.16041	0.001	0.00407015	yes
D330050I16Rik	D330050I16Rik	D330050I16Rik	chr19:5377522-5390069	GC18	GC18AZT	OK	3.37903	6.42761	0.927673	0.458681	0.5305	0.675536	no
Mbtps2	Mbtps2	Mbtps2	chrX:157547821-157598715	GC18	GC18AZT	OK	3.18199	6.05221	0.927532	1.26824	0.05125	0.113054	no
Cetn4	Cetn4	Cetn4	chr3:37308626-37312446	GC18	GC18AZT	OK	15.3252	29.1453	0.927355	2.02296	0.00205	0.00753898	yes
Rpl35a	Rpl35a	Rpl35a	chr16:33056452-33060188	GC18	GC18AZT	OK	28.4453	54.0004	0.924781	1.78096	0.00695	0.021356	yes
Pcm1	Pcm1	Pcm1	chr8:41239758-41334087	GC18	GC18AZT	OK	15.7825	29.9606	0.924746	2.23726	0.0008	0.00335673	yes
2410141K09Rik	2410141K09Rik	2410141K09Rik	chr13:66418113-66441118	GC18	GC18AZT	OK	8.47833	16.0656	0.922119	1.86919	0.0036	0.0122092	yes
G2e3	G2e3	G2e3	chr12:51348229-51376986	GC18	GC18AZT	OK	6.27063	11.8261	0.915291	2.30852	0.0005	0.00223099	yes
C1galt1c1	C1galt1c1	C1galt1c1	chrX:38630782-38635143	GC18	GC18AZT	OK	7.13229	13.381	0.907752	1.85079	0.0051	0.0164296	yes
Hist2h2ac	Hist2h2ac	Hist2h2ac	chr3:96220412-96220880	GC18	GC18AZT	OK	7.25069	13.5711	0.904342	1.21128	0.06515	0.137307	no
Sar1b	Sar1b	Sar1b	chr11:51763662-51791953	GC18	GC18AZT	OK	36.653	68.562	0.903479	2.28566	0.00045	0.00203484	yes
Fmr1	Fmr1	Fmr1	chrX:68678540-68717961	GC18	GC18AZT	OK	42.1676	78.7836	0.901762	2.23171	0.0008	0.00335673	yes
Dr1	Dr1	Dr1	chr5:108268896-108280521	GC18	GC18AZT	OK	45.2692	84.4721	0.899947	2.32899	0.00065	0.00280481	yes
Bmi1	Bmi1	Bmi1	chr2:18677017-18686629	GC18	GC18AZT	OK	23.3316	43.4733	0.897843	2.33375	0.0002	0.000998256	yes
Mphosph8	Mphosph8	Mphosph8	chr14:56668247-56701000	GC18	GC18AZT	OK	19.5289	36.2802	0.893573	2.02695	0.00155	0.00593349	yes
Fam227b	Fam227b	Fam227b	chr2:125859108-126152004	GC18	GC18AZT	OK	12.729	23.6167	0.891684	1.30536	0.0623	0.132499	no
Zdhhc20	Zdhhc20	Zdhhc20	chr14:57832701-57890262	GC18	GC18AZT	OK	8.661	16.0682	0.891603	2.239	0.00055	0.00242475	yes
Ireb2	Ireb2	Ireb2	chr9:54863754-54912534	GC18	GC18AZT	OK	14.5264	26.9097	0.889449	2.29392	0.00045	0.00203484	yes
Gm1564	Gm1564	Gm1564	chr11:102665584-102682238	GC18	GC18AZT	OK	10.0173	18.5482	0.888779	2.19487	0.00095	0.00389352	yes
Zdbf2	Zdbf2	Zdbf2	chr1:63182570-63314575	GC18	GC18AZT	OK	6.79107	12.5622	0.88738	2.21568	0.0004	0.001836	yes
2310009A05Rik	2310009A05Rik	2310009A05Rik	chr9:73039717-73042775	GC18	GC18AZT	OK	21.1062	39.009	0.886141	1.63387	0.0127	0.0355512	yes
Tbc1d15	Tbc1d15	Tbc1d15	chr10:115197870-115251493	GC18	GC18AZT	OK	22.0474	40.6863	0.883934	2.29462	0.0003	0.00142635	yes
Cmpk1	Cmpk1	Cmpk1	chr4:114960612-114987228	GC18	GC18AZT	OK	27.1317	50.0684	0.883923	2.2629	0.0004	0.001836	yes
Gin1	Gin1	Gin1	chr1:97770178-97792971	GC18	GC18AZT	OK	9.09003	16.7568	0.882393	2.02534	0.00165	0.0062622	yes
AI987944	AI987944	AI987944	chr7:41372929-41393379	GC18	GC18AZT	OK	3.46214	6.37625	0.881043	1.76275	0.00675	0.0208316	yes
Kbtbd8	Kbtbd8	Kbtbd8	chr6:95117879-95129793	GC18	GC18AZT	OK	18.7621	34.4377	0.876165	2.23523	0.00075	0.00317514	yes
Slc25a36	Slc25a36	Slc25a36	chr9:97077010-97111041	GC18	GC18AZT	OK	14.2009	25.9617	0.870405	2.18818	0.0011	0.00441837	yes
Fam208b	Fam208b	Fam208b	chr13:3538074-3611108	GC18	GC18AZT	OK	18.3079	33.4581	0.869886	0.854318	0.20775	0.343214	no
H3f3a	H3f3a	H3f3a	chr1:180802567-180813603	GC18	GC18AZT	OK	24.6125	44.9389	0.868575	2.0657	0.0012	0.00476438	yes
Orc4	Orc4	Orc4	chr2:48814108-48949267	GC18	GC18AZT	OK	28.3517	51.7657	0.868562	1.39834	0.02715	0.0671224	no
Cnot6l	Cnot6l	Cnot6l	chr5:96070332-96161990	GC18	GC18AZT	OK	8.21377	14.9358	0.862659	2.25544	0.0006	0.00261532	yes
Selt	Selt	Selt	chr3:58576657-58593546	GC18	GC18AZT	OK	18.5789	33.7764	0.862354	2.21039	0.00075	0.00317514	yes
Zbtb6	Zbtb6	Zbtb6	chr2:37425499-37430919	GC18	GC18AZT	OK	5.81971	10.5491	0.858096	2.06011	0.0015	0.00576894	yes
Pou3f1	Pou3f1	Pou3f1	chr4:124657645-124660655	GC18	GC18AZT	OK	3.54177	6.41908	0.857894	1.7845	0.00655	0.0203085	yes
Zfp62	Zfp62	Zfp62	chr11:49203499-49218816	GC18	GC18AZT	OK	13.654	24.7403	0.857539	2.05879	0.002	0.00738154	yes
Nemf	Nemf	Nemf	chr12:69311542-69357176	GC18	GC18AZT	OK	16.706	30.2504	0.856589	2.05378	0.0022	0.00801073	yes
Trip11	Trip11	Trip11	chr12:101837371-101913171	GC18	GC18AZT	OK	5.11131	9.25269	0.856181	2.0287	0.00225	0.00816499	yes
Zfp229	Zfp229	Zfp229	chr17:21733723-21748969	GC18	GC18AZT	OK	5.7233	10.3555	0.855483	1.99506	0.00205	0.00753898	yes
Smim15	Smim15	Smim15	chr13:108044473-108049146	GC18	GC18AZT	OK	9.7637	17.6292	0.852465	1.93433	0.00365	0.0123565	yes
4930511M06Rik	4930511M06Rik	4930511M06Rik	chr18:57533825-57731065	GC18	GC18AZT	OK	4.68195	8.45224	0.852224	1.23451	0.0552	0.120131	no
Ccnb1	Ccnb1	Ccnb1	chr13:100778738-100786486	GC18	GC18AZT	OK	5.04473	9.10398	0.851721	1.79551	0.00595	0.0187202	yes
Ktn1	Ktn1	Ktn1	chr14:47649310-47736564	GC18	GC18AZT	OK	21.5373	38.8606	0.85147	2.05195	0.0018	0.00674683	yes
Slc30a4	Slc30a4	Slc30a4	chr2:122681232-122702663	GC18	GC18AZT	OK	26.3283	47.4021	0.848335	2.17346	0.0008	0.00335673	yes
Ccdc122	Ccdc122	Ccdc122	chr14:77036771-77112204	GC18	GC18AZT	OK	7.12234	12.8137	0.847261	1.77973	0.0065	0.0201782	yes
Srsf3	Srsf3	Srsf3	chr17:29032659-29043372	GC18	GC18AZT	OK	51.3881	92.1731	0.842913	2.16891	0.0011	0.00441837	yes
Ccdc112	Ccdc112	Ccdc112	chr18:46282150-46311928	GC18	GC18AZT	OK	3.8749	6.94291	0.841382	1.73009	0.0082	0.0245669	yes
Tmx3	Tmx3	Tmx3	chr18:90510153-90543267	GC18	GC18AZT	OK	7.78618	13.9111	0.837252	2.08216	0.00135	0.00526835	yes
Rnf138	Rnf138	Rnf138	chr18:21001299-21028224	GC18	GC18AZT	OK	28.6552	51.1661	0.836391	2.17397	0.0007	0.00299067	yes
Smc2	Smc2	Smc2	chr4:52439220-52488365	GC18	GC18AZT	OK	28.4211	50.6163	0.832638	2.00058	0.0021	0.00769813	yes
43715	43715	43715	chr9:25252438-25308571	GC18	GC18AZT	OK	79.3576	141.056	0.829832	2.02606	0.00205	0.00753898	yes
Mospd2	Mospd2	Mospd2	chrX:164936170-164980375	GC18	GC18AZT	OK	3.60138	6.37415	0.823682	1.71931	0.00735	0.0223971	yes
Nxt2	Nxt2	Nxt2	chrX:142226769-142239700	GC18	GC18AZT	OK	8.15894	14.4365	0.823271	1.92649	0.003	0.0104464	yes
Tra2b	Tra2b	Tra2b	chr16:22245740-22265929	GC18	GC18AZT	OK	26.1996	46.3385	0.822667	2.11782	0.0014	0.00543848	yes
Far1	Far1	Far1	chr7:113513833-113570888	GC18	GC18AZT	OK	9.50196	16.7899	0.821299	2.02572	0.002	0.00738154	yes
Ammecr1	Ammecr1	Ammecr1	chrX:142853473-142966728	GC18	GC18AZT	OK	6.59312	11.649	0.821175	1.91769	0.003	0.0104464	yes
5730508B09Rik	5730508B09Rik	5730508B09Rik	chr3:127869687-127896323	GC18	GC18AZT	OK	11.1747	19.7322	0.820313	1.852	0.0045	0.0147703	yes
Ndufab1	Ndufab1	Ndufab1	chr7:122088043-122101848	GC18	GC18AZT	OK	6.43805	11.355	0.81863	1.34143	0.03745	0.0875656	no
Tia1	Tia1	Tia1	chr6:86404218-86433405	GC18	GC18AZT	OK	3.64605	6.42725	0.817867	1.84361	0.0041	0.0136416	yes
Gpx1	Gpx1	Gpx1	chr9:108339079-108340344	GC18	GC18AZT	OK	15.7292	27.7153	0.817235	1.75992	0.00565	0.0179127	yes
Mob1b	Mob1b	Mob1b	chr5:88720870-88758455	GC18	GC18AZT	OK	13.9457	24.5496	0.815876	2.05399	0.0019	0.00706691	yes
Zbtb33	Zbtb33	Zbtb33	chrX:38189792-38252481	GC18	GC18AZT	OK	6.32167	11.1244	0.815355	1.94025	0.0024	0.00863077	yes
BC030336	BC030336	BC030336	chr7:120677619-120734854	GC18	GC18AZT	OK	5.00246	8.77596	0.81092	1.9377	0.00285	0.00999575	yes
Fam135a	Fam135a	Fam135a	chr1:24010757-24100341	GC18	GC18AZT	OK	14.4321	25.3119	0.810532	2.03939	0.00215	0.00785489	yes
Eef1e1	Eef1e1	Eef1e1	chr13:38645690-38659028	GC18	GC18AZT	OK	73.2416	128.436	0.810313	2.09042	0.0012	0.00476438	yes
Wasl	Wasl	Wasl	chr6:24613809-24664995	GC18	GC18AZT	OK	26.2886	46.078	0.809643	2.01624	0.00125	0.0049337	yes
Tmem106b	Tmem106b	Tmem106b	chr6:13069758-13089269	GC18	GC18AZT	OK	6.77005	11.8548	0.808231	2.02933	0.00165	0.0062622	yes
Ythdf3	Ythdf3	Ythdf3	chr3:16183182-16217037	GC18	GC18AZT	OK	15.2093	26.5639	0.804511	2.06036	0.0018	0.00674683	yes
Xlr	Xlr	Xlr	chrX:53777117-53797706	GC18	GC18AZT	OK	19.3898	33.8541	0.804034	1.82643	0.0046	0.0150474	yes
Marcks	Marcks	Marcks	chr10:37133242-37138926	GC18	GC18AZT	OK	7.81414	13.6398	0.803668	1.99	0.002	0.00738154	yes
Rps6	Rps6	Rps6	chr4:86854098-86857367	GC18	GC18AZT	OK	12.5089	21.8267	0.803144	1.79733	0.00725	0.0221392	yes
Lmbrd2	Lmbrd2	Lmbrd2	chr15:9111981-9197450	GC18	GC18AZT	OK	8.81363	15.2947	0.795223	1.71956	0.0085	0.0253257	yes
Zpbp	Zpbp	Zpbp	chr11:11280039-11462419	GC18	GC18AZT	OK	11.5706	20.0143	0.790577	1.99275	0.0017	0.00642303	yes
Fam76b	Fam76b	Fam76b	chr9:13827726-13846522	GC18	GC18AZT	OK	7.20876	12.4647	0.790027	1.89307	0.00355	0.012064	yes
Hist1h2bh	Hist1h2bh	Hist1h2bh	chr13:23542922-23543444	GC18	GC18AZT	OK	18.1456	31.3615	0.789377	1.42222	0.0305	0.0739475	no
Aasdhppt	Aasdhppt	Aasdhppt	chr9:4294792-4309494	GC18	GC18AZT	OK	21.8703	37.798	0.789336	2.04091	0.00225	0.00816499	yes
Trpm7	Trpm7	Trpm7	chr2:126791557-126876261	GC18	GC18AZT	OK	23.7135	40.9265	0.787329	1.97525	0.00265	0.00939563	yes
Esco2	Esco2	Esco2	chr14:65819026-65833969	GC18	GC18AZT	OK	27.9068	48.1549	0.787069	1.97021	0.00185	0.0069069	yes
Bod1l	Bod1l	Bod1l	chr5:41787539-41844315	GC18	GC18AZT	OK	7.05114	12.1593	0.786132	1.92214	0.003	0.0104464	yes
Yy2	Yy2	Yy2	chrX:157547821-157598715	GC18	GC18AZT	OK	14.2432	24.537	0.784683	1.70494	0.008	0.0240623	yes
Zfp141	Zfp141	Zfp141	chr7:42473385-42505753	GC18	GC18AZT	OK	7.34403	12.6161	0.780622	1.87718	0.0031	0.0107431	yes
Tmem128	Tmem128	Tmem128	chr5:38260374-38269618	GC18	GC18AZT	OK	21.8315	37.4881	0.78002	1.81996	0.005	0.0161534	yes
Rnft1	Rnft1	Rnft1	chr11:86415843-86544807	GC18	GC18AZT	OK	4.15692	7.13171	0.778732	0.983688	0.1269	0.233938	no
Tmx1	Tmx1	Tmx1	chr12:70244534-70669399	GC18	GC18AZT	OK	15.7583	26.9692	0.775203	1.90973	0.0034	0.0116294	yes
Eif5b	Eif5b	Eif5b	chr1:37998009-38129662	GC18	GC18AZT	OK	7.56755	12.9485	0.774884	0.649059	0.3294	0.480649	no
Rps6ka6	Rps6ka6	Rps6ka6	chrX:111387836-111537959	GC18	GC18AZT	OK	16.1704	27.6511	0.773982	1.99433	0.00195	0.00722474	yes
Ptma	Ptma	Ptma	chr1:86526735-86530698	GC18	GC18AZT	OK	150.829	257.669	0.772603	2.00072	0.00185	0.0069069	yes
Dynlt3	Dynlt3	Dynlt3	chrX:9654269-9662983	GC18	GC18AZT	OK	23.4094	39.9482	0.771044	1.92793	0.00255	0.0090906	yes
Exoc5	Exoc5	Exoc5	chr14:49012143-49087723	GC18	GC18AZT	OK	9.54122	16.2768	0.770574	1.45252	0.02455	0.0617599	no
Rrm2b	Rrm2b	Rrm2b	chr15:37923952-37961055	GC18	GC18AZT	OK	3.40814	5.81149	0.769921	1.70689	0.0072	0.0220068	yes
Xpo1	Xpo1	Xpo1	chr11:23256040-23297597	GC18	GC18AZT	OK	60.7635	103.568	0.769302	1.86586	0.0046	0.0150474	yes
Zfp955b	Zfp955b	Zfp955b	chr17:33289543-33304689	GC18	GC18AZT	OK	4.93257	8.40165	0.768332	1.67947	0.01035	0.0299231	yes
Cpb2	Cpb2	Cpb2	chr14:75004109-75388146	GC18	GC18AZT	OK	4.41943	7.52146	0.767153	0.340193	0.6834	0.79831	no
B630005N14Rik	B630005N14Rik	B630005N14Rik	chr6:13625674-13677966	GC18	GC18AZT	OK	9.75284	16.5731	0.76495	1.91333	0.0039	0.0130749	yes
Ptges3	Ptges3	Ptges3	chr10:128058981-128077254	GC18	GC18AZT	OK	51.3321	87.2236	0.764857	1.9978	0.0019	0.00706691	yes
Sirt1	Sirt1	Sirt1	chr10:63319004-63339035	GC18	GC18AZT	OK	24.2274	41.1462	0.764117	1.97847	0.00165	0.0062622	yes
Abhd17b	Abhd17b	Abhd17b	chr19:21653308-21685637	GC18	GC18AZT	OK	11.4829	19.4652	0.761409	1.83962	0.00445	0.014631	yes
Abca5	Abca5	Abca5	chr11:110269368-110337716	GC18	GC18AZT	OK	4.25729	7.21114	0.760291	1.87551	0.0041	0.0136416	yes
Lrrc34	Lrrc34	Lrrc34	chr3:30624266-30672431	GC18	GC18AZT	OK	4.16457	7.04768	0.758981	1.26435	0.05295	0.116113	no
Mbnl1	Mbnl1	Mbnl1	chr3:60472829-60629748	GC18	GC18AZT	OK	3.11909	5.27687	0.758558	1.68008	0.0098	0.0285776	yes
Cyct	Cyct	Cyct	chr2:76353941-76360453	GC18	GC18AZT	OK	39.3383	66.5159	0.757763	1.74467	0.00715	0.0218769	yes
Tmem68	Tmem68	Tmem68	chr4:3549040-3574768	GC18	GC18AZT	OK	6.71897	11.3506	0.756455	1.71513	0.0098	0.0285776	yes
Rb1	Rb1	Rb1	chr14:73195501-73325791	GC18	GC18AZT	OK	14.7794	24.9217	0.753813	1.89452	0.00355	0.012064	yes
Acbd5	Acbd5	Acbd5	chr2:23068200-23114512	GC18	GC18AZT	OK	7.63211	12.8234	0.748622	1.76532	0.00735	0.0223971	yes
Lztfl1	Lztfl1	Lztfl1	chr9:123697592-123717557	GC18	GC18AZT	OK	10.5378	17.7046	0.748548	1.8422	0.0049	0.0158795	yes
Gnpda2	Gnpda2	Gnpda2	chr5:69575001-69592285	GC18	GC18AZT	OK	29.6549	49.7877	0.74752	1.91133	0.00335	0.0114832	yes
Gm16973	Gm16973	Gm16973	chr14:56668247-56701000	GC18	GC18AZT	OK	4.65834	7.81875	0.747123	0.623786	0.32125	0.471813	no
Cstf3	Cstf3	Cstf3	chr2:104590483-104665425	GC18	GC18AZT	OK	9.998	16.752	0.744625	1.61327	0.01175	0.0332991	yes
Fam98b	Fam98b	Fam98b	chr2:117249738-117271540	GC18	GC18AZT	OK	5.49079	9.19757	0.744238	1.50467	0.0211	0.054407	no
Rbm46	Rbm46	Rbm46	chr3:82836522-82876483	GC18	GC18AZT	OK	22.808	38.1007	0.74028	1.90285	0.00315	0.0108927	yes
Srsf10	Srsf10	Srsf10	chr4:135856070-135869899	GC18	GC18AZT	OK	33.5212	55.9471	0.738992	1.90019	0.00245	0.00878307	yes
Manea	Manea	Manea	chr4:26324505-26346652	GC18	GC18AZT	OK	3.22563	5.38229	0.73864	1.61944	0.01085	0.0311296	yes
Ppp3cb	Ppp3cb	Ppp3cb	chr14:20499313-20618354	GC18	GC18AZT	OK	19.6027	32.6297	0.73513	1.03575	0.1063	0.203238	no
2210408I21Rik	2210408I21Rik	2210408I21Rik	chr13:77135535-77613679	GC18	GC18AZT	OK	3.35651	5.57928	0.733115	1.28784	0.0455	0.102797	no
Trp53inp1	Trp53inp1	Trp53inp1	chr4:11156440-11174377	GC18	GC18AZT	OK	21.8904	36.2672	0.728368	1.87304	0.00405	0.0135019	yes
Ranbp2	Ranbp2	Ranbp2	chr10:58446851-58494154	GC18	GC18AZT	OK	37.1398	61.4421	0.726262	1.66952	0.0087	0.0258285	yes
Cd55	Cd55	Cd55	chr1:130439029-130462740	GC18	GC18AZT	OK	110.561	182.666	0.724371	1.76372	0.00635	0.0197829	yes
Serp1	Serp1	Serp1	chr3:58521970-58557501	GC18	GC18AZT	OK	39.6848	65.4528	0.721868	1.39494	0.0292	0.0713091	no
Rap1a	Rap1a	Rap1a	chr3:105727259-105801381	GC18	GC18AZT	OK	8.01953	13.2235	0.721517	1.65689	0.0117	0.0331787	yes
Tm2d1	Tm2d1	Tm2d1	chr4:98355369-98383265	GC18	GC18AZT	OK	15.7149	25.8552	0.718317	1.54913	0.0137	0.0378957	yes
Erbb2ip	Erbb2ip	Erbb2ip	chr13:103818785-103920586	GC18	GC18AZT	OK	10.3186	16.9553	0.716493	1.79937	0.00525	0.0168393	yes
Pgm2l1	Pgm2l1	Pgm2l1	chr7:100227606-100278872	GC18	GC18AZT	OK	9.53342	15.6639	0.716376	1.82789	0.00435	0.0143482	yes
Cd55b	Cd55b	Cd55b	chr1:130388527-130422999	GC18	GC18AZT	OK	10.3129	16.9407	0.716048	1.5084	0.0214	0.0550398	no
Atad5	Atad5	Atad5	chr11:80089399-80135791	GC18	GC18AZT	OK	4.30473	7.06988	0.715764	1.6986	0.0078	0.0235519	yes
Dmxl1	Dmxl1	Dmxl1	chr18:49832996-49965473	GC18	GC18AZT	OK	16.6834	27.3734	0.71436	1.74245	0.00755	0.0229135	yes
Gm16596	Gm16596	Gm16596	chr12:108371152-108702306	GC18	GC18AZT	OK	9.30596	15.2649	0.713996	0.530489	0.3986	0.553114	no
Rpl15	Rpl15	Rpl15	chr14:18267822-18270986	GC18	GC18AZT	OK	29.014	47.5751	0.713456	1.81664	0.0047	0.0153222	yes
Hfm1	Hfm1	Hfm1	chr5:106840196-106925890	GC18	GC18AZT	OK	12.4481	20.3992	0.712585	1.69932	0.0085	0.0253257	yes
Gpbp1	Gpbp1	Gpbp1	chr13:111425679-111490041	GC18	GC18AZT	OK	110.822	181.59	0.712435	1.6252	0.01025	0.0296852	yes
AI467606	AI467606	AI467606	chr7:127091435-127094049	GC18	GC18AZT	OK	4.47084	7.32373	0.712032	1.37164	0.0346	0.0820256	no
Fam126b	Fam126b	Fam126b	chr1:58522805-58586333	GC18	GC18AZT	OK	7.54488	12.3531	0.711299	1.81918	0.0045	0.0147703	yes
Nol8	Nol8	Nol8	chr13:49653077-49679016	GC18	GC18AZT	OK	22.4797	36.797	0.71097	1.70579	0.00995	0.0289428	yes
Fam122b	Fam122b	Fam122b	chrX:53243414-53269805	GC18	GC18AZT	OK	4.60292	7.53453	0.710967	1.61991	0.01395	0.0384749	yes
Ttc32	Ttc32	Ttc32	chr12:9029996-9036394	GC18	GC18AZT	OK	5.02312	8.22215	0.710932	1.17678	0.071	0.147205	no
Uba6	Uba6	Uba6	chr5:86110729-86172743	GC18	GC18AZT	OK	34.3721	56.2375	0.710294	1.75663	0.007	0.021487	yes
Ccnc	Ccnc	Ccnc	chr4:21727700-21767211	GC18	GC18AZT	OK	27.7548	45.3841	0.709451	1.66136	0.01085	0.0311296	yes
Cox8c	Cox8c	Cox8c	chr12:102899305-102900534	GC18	GC18AZT	OK	11.6812	19.0732	0.707357	1.09017	0.08835	0.175302	no
Zfp955a	Zfp955a	Zfp955a	chr17:33239506-33255145	GC18	GC18AZT	OK	12.027	19.6331	0.707014	1.7738	0.00565	0.0179127	yes
Fam13c	Fam13c	Fam13c	chr10:70440667-70599291	GC18	GC18AZT	OK	4.75228	7.75712	0.7069	1.48656	0.0239	0.060373	no
Toporsos	Toporsos	Toporsos	chr4:40259605-40270221	GC18	GC18AZT	OK	18.4918	30.1809	0.706751	0.261638	0.72675	0.829741	no
Cyp2r1	Cyp2r1	Cyp2r1	chr7:114550162-114562972	GC18	GC18AZT	OK	3.8755	6.32479	0.706636	1.13014	0.08125	0.163802	no
Larp4	Larp4	Larp4	chr15:99970064-100016358	GC18	GC18AZT	OK	16.5711	27.0413	0.706499	1.80214	0.00535	0.0171065	yes
Tmem165	Tmem165	Tmem165	chr5:76183879-76469519	GC18	GC18AZT	OK	25.1788	41.0706	0.705897	0.764061	0.2313	0.371217	no
Ube3a	Ube3a	Ube3a	chr7:59228749-59306727	GC18	GC18AZT	OK	26.5238	43.2219	0.704474	1.78401	0.0041	0.0136416	yes
Slc9a6	Slc9a6	Slc9a6	chrX:56609834-56664230	GC18	GC18AZT	OK	24.3977	39.7534	0.704336	1.84197	0.00425	0.014068	yes
Cbfb	Cbfb	Cbfb	chr8:105170673-105217988	GC18	GC18AZT	OK	17.9534	29.2221	0.702801	1.81431	0.0059	0.0185835	yes
2610002M06Rik	2610002M06Rik	2610002M06Rik	chrX:107782751-107872911	GC18	GC18AZT	OK	4.49306	7.30387	0.700963	1.49711	0.0212	0.0546195	no
Hist1h2bn	Hist1h2bn	Hist1h2bn	chr13:21754122-21754553	GC18	GC18AZT	OK	37.5379	60.9951	0.700344	1.36453	0.0391	0.0907156	no
Top1	Top1	Top1	chr2:160645896-160722763	GC18	GC18AZT	OK	15.2459	24.7626	0.699741	1.72727	0.0077	0.0232948	yes
Pcmtd1	Pcmtd1	Pcmtd1	chr1:7088919-7173628	GC18	GC18AZT	OK	3.52517	5.71189	0.696276	1.56593	0.0174	0.0463147	yes
Rps15a-ps6	Rps15a-ps6	Rps15a-ps6	chr11:6105691-6200451	GC18	GC18AZT	OK	4.2056	6.81323	0.696026	0.272095	0.7791	0.865274	no
Ikzf5	Ikzf5	Ikzf5	chr7:131388648-131410478	GC18	GC18AZT	OK	4.34479	7.03554	0.695374	1.59937	0.0146	0.0399905	yes
Cept1	Cept1	Cept1	chr3:106481985-106575341	GC18	GC18AZT	OK	19.0478	30.8185	0.694171	1.4882	0.02	0.0520215	no
AW549877	AW549877	AW549877	chr15:3982034-3995752	GC18	GC18AZT	OK	12.0584	19.489	0.692627	1.78049	0.0056	0.0177768	yes
Naa50	Naa50	Naa50	chr16:44139808-44163364	GC18	GC18AZT	OK	42.5288	68.6134	0.690048	1.72527	0.0077	0.0232948	yes
Ccng1	Ccng1	Ccng1	chr11:40748551-40755286	GC18	GC18AZT	OK	12.2208	19.7044	0.689178	1.73031	0.0077	0.0232948	yes
Zdhhc21	Zdhhc21	Zdhhc21	chr4:82798737-82859661	GC18	GC18AZT	OK	3.65943	5.89299	0.68738	1.69686	0.00875	0.0259554	yes
Dcun1d1	Dcun1d1	Dcun1d1	chr3:35892104-35932966	GC18	GC18AZT	OK	10.1726	16.3801	0.68726	1.73622	0.0069	0.021224	yes
C330027C09Rik	C330027C09Rik	C330027C09Rik	chr16:48994187-49019705	GC18	GC18AZT	OK	29.5251	47.4101	0.683252	1.71684	0.00775	0.0234229	yes
Phf20l1	Phf20l1	Phf20l1	chr15:66577571-66645255	GC18	GC18AZT	OK	11.0705	17.7699	0.682705	1.72315	0.00765	0.0231681	yes
Gnpnat1	Gnpnat1	Gnpnat1	chr14:45351185-45388796	GC18	GC18AZT	OK	5.06604	8.12896	0.682213	1.37458	0.03425	0.0813612	no
Cdc73	Cdc73	Cdc73	chr1:143607498-143702684	GC18	GC18AZT	OK	12.9888	20.8288	0.681315	1.65334	0.01155	0.032814	yes
Neto2	Neto2	Neto2	chr8:85636587-85691009	GC18	GC18AZT	OK	14.6578	23.4504	0.677941	1.7527	0.0069	0.021224	yes
Zcchc11	Zcchc11	Zcchc11	chr4:108459425-108559415	GC18	GC18AZT	OK	5.59759	8.95455	0.677816	1.6316	0.0126	0.0353169	yes
Ccdc152	Ccdc152	Ccdc152	chr15:3280626-3303526	GC18	GC18AZT	OK	38.0439	60.8347	0.67723	1.59014	0.01595	0.0430546	yes
Zfp873	Zfp873	Zfp873	chr10:82048126-82061586	GC18	GC18AZT	OK	4.18031	6.68291	0.676867	1.35189	0.0355	0.0838022	no
Acsl4	Acsl4	Acsl4	chrX:142317992-142390535	GC18	GC18AZT	OK	4.02822	6.43805	0.676483	1.56767	0.01545	0.0419199	yes
Adam10	Adam10	Adam10	chr9:70679000-70780229	GC18	GC18AZT	OK	19.2594	30.7564	0.675322	1.76739	0.00525	0.0168393	yes
Cenpp	Cenpp	Cenpp	chr13:49464058-49652731	GC18	GC18AZT	OK	62.2258	99.347	0.674963	1.53784	0.0187	0.0491832	yes
Alg10b	Alg10b	Alg10b	chr15:90224310-90230554	GC18	GC18AZT	OK	8.32073	13.2781	0.674265	1.64907	0.0106	0.0305318	yes
Trp63	Trp63	Trp63	chr16:25683764-25892088	GC18	GC18AZT	OK	13.221	21.074	0.672634	1.59931	0.01245	0.0349682	yes
Osbpl8	Osbpl8	Osbpl8	chr10:111164801-111297247	GC18	GC18AZT	OK	21.6546	34.5021	0.672014	1.70733	0.0077	0.0232948	yes
Naa16	Naa16	Naa16	chr14:79334506-79390668	GC18	GC18AZT	OK	8.04858	12.8014	0.6695	1.6294	0.0127	0.0355512	yes
Txlng	Txlng	Txlng	chrX:162407199-163352564	GC18	GC18AZT	OK	11.9967	19.0757	0.669101	0.487215	0.5221	0.668211	no
Slc7a11	Slc7a11	Slc7a11	chr3:50364935-50443613	GC18	GC18AZT	OK	6.74181	10.7154	0.668476	1.72404	0.00715	0.0218769	yes
Cfl2	Cfl2	Cfl2	chr12:54858818-54862877	GC18	GC18AZT	OK	52.7794	83.8649	0.668092	1.73214	0.0084	0.0250752	yes
Tyw5	Tyw5	Tyw5	chr1:57388243-57415958	GC18	GC18AZT	OK	9.72715	15.4126	0.664017	0.951902	0.13805	0.250041	no
Hmmr	Hmmr	Hmmr	chr11:40701387-40733437	GC18	GC18AZT	OK	16.7119	26.4753	0.663771	1.71799	0.00875	0.0259554	yes
Xiap	Xiap	Xiap	chrX:42067835-42109664	GC18	GC18AZT	OK	14.8523	23.5206	0.66324	1.70927	0.0086	0.02558	yes
Ppap2a	Ppap2a	Ppap2a	chr13:112800776-112927380	GC18	GC18AZT	OK	4.66867	7.38937	0.66244	0.314738	0.7257	0.828981	no
Ppp3ca	Ppp3ca	Ppp3ca	chr3:136670065-136937727	GC18	GC18AZT	OK	3.49759	5.53451	0.662094	1.49692	0.0224	0.0572023	no
Etnk1	Etnk1	Etnk1	chr6:143167229-143208547	GC18	GC18AZT	OK	28.8765	45.6919	0.662043	1.6969	0.0086	0.02558	yes
Fbxo30	Fbxo30	Fbxo30	chr10:11281329-11297969	GC18	GC18AZT	OK	10.8433	17.1575	0.662036	1.68444	0.00875	0.0259554	yes
U2surp	U2surp	U2surp	chr9:95456893-95511996	GC18	GC18AZT	OK	19.4173	30.7232	0.661983	1.63773	0.0128	0.0357855	yes
Rps6ka3	Rps6ka3	Rps6ka3	chrX:159255781-159368244	GC18	GC18AZT	OK	10.7698	17.0326	0.6613	1.68593	0.00845	0.0252005	yes
Etaa1	Etaa1	Etaa1	chr11:17938748-17953875	GC18	GC18AZT	OK	12.215	19.3073	0.660494	1.66959	0.0073	0.0222699	yes
Pik3c2a	Pik3c2a	Pik3c2a	chr7:116337275-116443458	GC18	GC18AZT	OK	27.0472	42.7429	0.660202	1.6126	0.0127	0.0355512	yes
Tatdn1	Tatdn1	Tatdn1	chr15:58889228-58933730	GC18	GC18AZT	OK	8.73551	13.7729	0.65687	0.671184	0.29755	0.445612	no
Dram2	Dram2	Dram2	chr3:106481985-106575341	GC18	GC18AZT	OK	8.74155	13.7815	0.65677	0.937291	0.1562	0.27549	no
Hbb-b1	Hbb-b1,Hbb-bs	Hbb-b1,Hbb-bs	chr7:103826522-103827929	GC18	GC18AZT	OK	101.692	160.309	0.656652	1.34241	0.04025	0.0929228	no
4933406J08Rik	4933406J08Rik	4933406J08Rik	chr2:122186271-122206393	GC18	GC18AZT	OK	8.31077	13.0843	0.654777	1.4666	0.024	0.0605892	no
Tmem56	Tmem56	Tmem56	chr3:121202009-121263316	GC18	GC18AZT	OK	8.04939	12.6576	0.65305	1.6596	0.0105	0.0302861	yes
Lurap1l	Lurap1l	Lurap1l	chr4:80910685-80954301	GC18	GC18AZT	OK	9.50306	14.9429	0.652992	1.4314	0.02385	0.0602679	no
Tm9sf3	Tm9sf3	Tm9sf3	chr19:41210841-41264004	GC18	GC18AZT	OK	35.4287	55.6662	0.651884	1.64276	0.0122	0.0343742	yes
Cd164	Cd164	Cd164	chr10:41519499-41531042	GC18	GC18AZT	OK	102.992	161.797	0.651655	1.6182	0.0118	0.0334205	yes
9930021J03Rik	9930021J03Rik	9930021J03Rik	chr19:29714401-29806009	GC18	GC18AZT	OK	13.0818	20.5483	0.651455	1.65256	0.0102	0.0295615	yes
Sec62	Sec62	Sec62	chr3:30792875-30821263	GC18	GC18AZT	OK	27.1957	42.6726	0.649929	1.61525	0.01215	0.0342589	yes
Kansl1l	Kansl1l	Kansl1l	chr1:66700892-66817595	GC18	GC18AZT	OK	23.948	37.5722	0.649759	1.38962	0.0309	0.0747272	no
Stag2	Stag2	Stag2	chrX:42149411-42277186	GC18	GC18AZT	OK	10.1481	15.9192	0.64956	1.63443	0.01115	0.031857	yes
Naa30	Naa30	Naa30	chr14:49172226-49191031	GC18	GC18AZT	OK	35.5922	55.732	0.646943	1.67346	0.00985	0.0287006	yes
Prpf4b	Prpf4b	Prpf4b	chr13:34875493-34902878	GC18	GC18AZT	OK	19.3656	30.3155	0.646561	1.61451	0.0122	0.0343742	yes
Rps6kb1	Rps6kb1	Rps6kb1	chr11:86415843-86544807	GC18	GC18AZT	OK	10.188	15.9408	0.645851	1.34681	0.0391	0.0907156	no
Mybl1	Mybl1	Mybl1	chr1:9667410-9700209	GC18	GC18AZT	OK	11.7408	18.3702	0.645841	1.62812	0.0123	0.0346122	yes
Dusp19	Dusp19	Dusp19	chr2:80617213-80631661	GC18	GC18AZT	OK	6.32912	9.90206	0.645724	1.24813	0.05295	0.116113	no
Actr6	Actr6	Actr6	chr10:89711972-89732295	GC18	GC18AZT	OK	17.1527	26.8349	0.645674	1.5552	0.0167	0.0447436	yes
Qser1	Qser1	Qser1	chr2:104754792-104816696	GC18	GC18AZT	OK	9.13702	14.2791	0.64411	1.63942	0.01175	0.0332991	yes
Acer3	Acer3	Acer3	chr7:98213659-98309527	GC18	GC18AZT	OK	7.09981	11.0947	0.644013	1.56216	0.0183	0.0483113	yes
Pcf11	Pcf11	Pcf11	chr7:92643711-92669912	GC18	GC18AZT	OK	7.62939	11.9132	0.642925	1.59878	0.01445	0.0396392	yes
Kpna3	Kpna3	Kpna3	chr14:61365185-61439947	GC18	GC18AZT	OK	14.7972	23.1046	0.642859	1.64834	0.01015	0.0294412	yes
Odf2l	Odf2l	Odf2l	chr3:145118588-145153915	GC18	GC18AZT	OK	16.8001	26.2182	0.642094	1.58151	0.01495	0.0407872	yes
Ccar1	Ccar1	Ccar1	chr10:62743927-62792368	GC18	GC18AZT	OK	19.6112	30.594	0.641569	1.6053	0.011	0.0314926	yes
Zfp281	Zfp281	Zfp281	chr1:136624900-136630391	GC18	GC18AZT	OK	16.6332	25.9335	0.640748	1.64758	0.01075	0.030889	yes
Xlr4b	Xlr4b	Xlr4b	chrX:73214332-73222453	GC18	GC18AZT	OK	22.2845	34.7066	0.639169	1.4708	0.0229	0.0582666	no
Raph1	Raph1	Raph1	chr1:60483184-60566765	GC18	GC18AZT	OK	6.72385	10.4674	0.638549	1.65014	0.0093	0.0273375	yes
Atp11b	Atp11b	Atp11b	chr3:35754137-35856276	GC18	GC18AZT	OK	27.5951	42.9454	0.63809	1.62793	0.0123	0.0346122	yes
Ccdc138	Ccdc138	Ccdc138	chr10:58497936-58576244	GC18	GC18AZT	OK	7.24151	11.2688	0.637968	1.43957	0.0238	0.06016	no
Alg6	Alg6	Alg6	chr4:99715629-99763460	GC18	GC18AZT	OK	8.62277	13.4084	0.636909	1.52437	0.019	0.0498484	yes
Gmfb	Gmfb	Gmfb	chr14:46808148-46822242	GC18	GC18AZT	OK	31.2369	48.4984	0.634687	1.62782	0.01445	0.0396392	yes
Matr3	Matr3	Matr3	chr18:35562157-35592045	GC18	GC18AZT	OK	88.6147	137.521	0.634034	1.46318	0.0267	0.0662229	no
Gm527	Gm527	Gm527	chr12:64917910-64924591	GC18	GC18AZT	OK	22.5428	34.9789	0.63382	1.5516	0.01725	0.0459795	yes
Crls1	Crls1	Crls1	chr2:132846665-132866768	GC18	GC18AZT	OK	45.5766	70.717	0.633762	1.63558	0.01105	0.0316167	yes
Hiatl1	Hiatl1	Hiatl1	chr13:65065029-65112982	GC18	GC18AZT	OK	15.3059	23.7351	0.632933	1.61456	0.0133	0.0369548	yes
Dse	Dse	Dse	chr10:34151392-34207551	GC18	GC18AZT	OK	8.93488	13.8052	0.627696	1.57637	0.0129	0.0360218	yes
Fam134b	Fam134b	Fam134b	chr15:25843297-25973696	GC18	GC18AZT	OK	5.69292	8.79212	0.627042	1.39653	0.02955	0.0720215	no
Itgb3bp	Itgb3bp	Itgb3bp	chr4:99765401-99829118	GC18	GC18AZT	OK	6.5152	10.0515	0.625526	1.40142	0.02745	0.0677366	no
Cep76	Cep76	Cep76	chr18:67617396-67641336	GC18	GC18AZT	OK	5.38404	8.30186	0.624746	1.46394	0.0253	0.0633316	no
Rasa1	Rasa1	Rasa1	chr13:85214698-85289486	GC18	GC18AZT	OK	32.7489	50.4126	0.622339	1.5498	0.01735	0.0462021	yes
Snhg10	Snhg10	Snhg10	chr12:105030616-105032279	GC18	GC18AZT	OK	3.49139	5.37393	0.622176	0.0999619	0.7399	0.838755	no
3110009E18Rik	3110009E18Rik	3110009E18Rik	chr1:120121186-120188189	GC18	GC18AZT	OK	6.16154	9.48208	0.621912	0.779551	0.23385	0.374207	no
Rab18	Rab18	Rab18	chr18:6765166-6791606	GC18	GC18AZT	OK	9.84793	15.1422	0.620677	1.54746	0.0171	0.0456495	yes
Fbxo33	Fbxo33	Fbxo33	chr12:59200654-59219483	GC18	GC18AZT	OK	12.9476	19.8913	0.619457	1.57024	0.0158	0.042709	yes
Abca16	Abca16	Abca16	chr7:120409646-120544813	GC18	GC18AZT	OK	3.34234	5.13237	0.618765	1.36921	0.0372	0.0870956	no
Aurkb	Aurkb	Aurkb	chr11:69045642-69051662	GC18	GC18AZT	OK	3.49379	5.35805	0.616914	1.12229	0.08185	0.164808	no
Itfg1	Itfg1	Itfg1	chr8:85717556-85840949	GC18	GC18AZT	OK	68.5617	105.128	0.616675	1.56654	0.01545	0.0419199	yes
Ift74	Ift74	Ift74	chr4:94614490-94693233	GC18	GC18AZT	OK	24.8824	38.1051	0.614862	1.50825	0.02135	0.054936	no
Pramel3	Pramel3	Pramel3	chrX:135302315-135312636	GC18	GC18AZT	OK	5.25695	8.04988	0.614741	1.39464	0.0326	0.078129	no
Pbrm1	Pbrm1	Pbrm1	chr14:31019137-31128930	GC18	GC18AZT	OK	21.3414	32.6592	0.613836	1.51843	0.01945	0.050833	no
Abi3bp	Abi3bp	Abi3bp	chr16:56477845-56690135	GC18	GC18AZT	OK	6.30007	9.64002	0.613669	1.41982	0.0284	0.0696791	no
Ube2w	Ube2w	Ube2w	chr1:16540787-16619338	GC18	GC18AZT	OK	34.6784	53.0263	0.612669	1.59526	0.01245	0.0349682	yes
Cpox	Cpox	Cpox	chr16:58670207-58680389	GC18	GC18AZT	OK	9.91745	15.1577	0.612013	1.4992	0.02055	0.0532172	no
Fundc1	Fundc1	Fundc1	chrX:17556568-17572297	GC18	GC18AZT	OK	25.9018	39.5556	0.610828	1.54839	0.0161	0.0433899	yes
Syap1	Syap1	Syap1	chrX:162407199-163352564	GC18	GC18AZT	OK	46.2318	70.5634	0.610037	0.724592	0.26535	0.409342	no
Trim52	Trim52	Trim52	chr14:106106197-106135862	GC18	GC18AZT	OK	8.65369	13.2055	0.609748	1.44269	0.0209	0.0539852	no
Gm364	Gm364	Gm364	chrX:57409148-57488771	GC18	GC18AZT	OK	177.175	270.263	0.609188	1.48622	0.02305	0.0585835	no
Rad50	Rad50	Rad50	chr11:53649518-53707319	GC18	GC18AZT	OK	27.6822	42.2122	0.608701	1.49178	0.02075	0.0536497	no
Pum2	Pum2	Pum2	chr12:8674133-8752583	GC18	GC18AZT	OK	27.4054	41.7881	0.608632	1.5604	0.01545	0.0419199	yes
Kras	Kras	Kras	chr6:145216698-145250231	GC18	GC18AZT	OK	13.4262	20.4614	0.607848	1.56119	0.01465	0.0401061	yes
Yme1l1	Yme1l1	Yme1l1	chr2:23156504-23199260	GC18	GC18AZT	OK	37.4299	56.9957	0.606664	1.5197	0.01855	0.048853	yes
Zfp26	Zfp26	Zfp26	chr9:20428317-20460160	GC18	GC18AZT	OK	12.0162	18.295	0.606463	1.55417	0.0157	0.0424891	yes
Zfp770	Zfp770	Zfp770	chr2:114193460-114201432	GC18	GC18AZT	OK	6.72945	10.2414	0.605847	1.45509	0.02415	0.0609085	no
Ugcg	Ugcg	Ugcg	chr4:59189549-59222833	GC18	GC18AZT	OK	14.5977	22.2058	0.605194	1.55238	0.0172	0.0458702	yes
Stk3	Stk3	Stk3	chr15:34875498-35155806	GC18	GC18AZT	OK	21.6638	32.9514	0.605053	1.55781	0.01535	0.0416923	yes
Cul4b	Cul4b	Cul4b	chrX:38531620-38576196	GC18	GC18AZT	OK	44.559	67.7543	0.604596	1.49159	0.02125	0.0547251	no
Zranb2	Zranb2	Zranb2	chr3:157534396-157548339	GC18	GC18AZT	OK	49.9548	75.9286	0.60402	1.53005	0.0166	0.0445209	yes
Ap3s1	Ap3s1	Ap3s1	chr18:46741875-46790826	GC18	GC18AZT	OK	9.0056	13.6865	0.603856	1.27513	0.0432	0.0985052	no
Fam103a1	Fam103a1	Fam103a1	chr7:81762952-81769490	GC18	GC18AZT	OK	5.01141	7.61599	0.603815	1.08826	0.09155	0.180312	no
Ncapg	Ncapg	Ncapg	chr5:45669924-45857540	GC18	GC18AZT	OK	66.2601	100.672	0.603455	1.28978	0.0437	0.099438	no
Golph3l	Golph3l	Golph3l	chr3:95588933-95619247	GC18	GC18AZT	OK	9.00597	13.6808	0.603195	1.40867	0.0269	0.0666166	no
Pcmtd2	Pcmtd2	Pcmtd2	chr2:181837853-181857460	GC18	GC18AZT	OK	6.32439	9.60589	0.602994	1.40948	0.02675	0.0663161	no
Immp1l	Immp1l	Immp1l	chr2:105904637-105965558	GC18	GC18AZT	OK	30.3627	46.1149	0.602933	1.40671	0.02975	0.0724222	no
Tmem161b	Tmem161b	Tmem161b	chr13:84222295-84295966	GC18	GC18AZT	OK	7.8872	11.977	0.602684	1.3697	0.0344	0.0816581	no
Abcb7	Abcb7	Abcb7	chrX:104280564-104413846	GC18	GC18AZT	OK	11.1209	16.8763	0.601724	1.54296	0.01775	0.0470844	yes
Tnfaip8	Tnfaip8	Tnfaip8	chr18:49979426-50093229	GC18	GC18AZT	OK	7.52888	11.4234	0.601489	1.42206	0.0281	0.0690822	no
Tug1	Tug1	Tug1	chr11:3639784-3648814	GC18	GC18AZT	OK	11.8202	17.9304	0.601157	1.52522	0.01825	0.0481999	yes
Gm38425	Gm38425	Gm38425	chrX:74966843-74969125	GC18	GC18AZT	OK	14.7547	22.3644	0.600026	1.41548	0.02905	0.0710022	no
Osbpl3	Osbpl3	Osbpl3	chr6:50293326-50456170	GC18	GC18AZT	OK	4.24431	6.43043	0.599386	1.45439	0.02475	0.062169	no
Wwp1	Wwp1	Wwp1	chr4:19608299-19709004	GC18	GC18AZT	OK	6.41719	9.72158	0.599249	1.47619	0.02005	0.052127	no
Rpa3	Rpa3	Rpa3	chr6:8255935-8259141	GC18	GC18AZT	OK	89.9296	135.891	0.595584	1.46962	0.02465	0.0619652	no
Zfp850	Zfp850	Zfp850	chr7:27984470-28014115	GC18	GC18AZT	OK	4.10314	6.19977	0.595486	1.40085	0.02785	0.0685624	no
Hist1h2bl	Hist1h2bl	Hist1h2bl	chr13:21715712-21716143	GC18	GC18AZT	OK	34.1097	51.491	0.594138	1.14263	0.07795	0.158474	no
Rpe	Rpe	Rpe	chr1:66700892-66817595	GC18	GC18AZT	OK	19.292	29.1127	0.593648	0.81486	0.20825	0.343823	no
Lrriq3	Lrriq3	Lrriq3	chr3:155093433-155194278	GC18	GC18AZT	OK	6.32018	9.52944	0.592425	1.31899	0.0403	0.0930225	no
Zfand6	Zfand6	Zfand6	chr7:84615053-84679351	GC18	GC18AZT	OK	53.9297	81.3051	0.592265	1.5353	0.01805	0.0477522	yes
Zfp606	Zfp606	Zfp606	chr7:12478304-12496235	GC18	GC18AZT	OK	7.6798	11.576	0.591997	1.35327	0.03505	0.0829225	no
Usp34	Usp34	Usp34	chr11:23306894-23498039	GC18	GC18AZT	OK	39.7665	59.9221	0.591536	1.29396	0.04365	0.0993418	no
1110059E24Rik	1110059E24Rik	1110059E24Rik	chr19:21597312-21652791	GC18	GC18AZT	OK	25.7017	38.7055	0.590677	1.4602	0.02335	0.0592056	no
Zfx	Zfx	Zfx	chrX:94074630-94123407	GC18	GC18AZT	OK	14.5246	21.8617	0.589902	1.52104	0.0179	0.0474158	yes
Mterf3	Mterf3	Mterf3	chr13:66912097-67032405	GC18	GC18AZT	OK	18.9015	28.4478	0.589818	0.603692	0.3524	0.50532	no
Slc25a40	Slc25a40	Slc25a40	chr5:8422837-8454839	GC18	GC18AZT	OK	3.52395	5.30188	0.58931	1.18045	0.06685	0.140154	no
Bclaf1	Bclaf1	Bclaf1	chr10:20312468-20342501	GC18	GC18AZT	OK	38.9237	58.5425	0.588834	1.44557	0.02445	0.061548	no
Zfp367	Zfp367	Zfp367	chr13:64133056-64153199	GC18	GC18AZT	OK	14.1676	21.2974	0.588081	1.50499	0.018	0.0476429	yes
Hnrnpa1	Hnrnpa1	Hnrnpa1	chr15:103240396-103246698	GC18	GC18AZT	OK	3.77115	5.66602	0.587332	0.998989	0.12105	0.225492	no
Ndufc2	Ndufc2	Ndufc2	chr7:97400002-97407800	GC18	GC18AZT	OK	212.591	319.381	0.587201	1.52436	0.0198	0.0515828	no
Prpf40a	Prpf40a	Prpf40a	chr2:53138475-53191187	GC18	GC18AZT	OK	28.1752	42.3116	0.586626	1.5008	0.0194	0.0507272	no
Gm6083	Gm6083	Gm6083	chr5:29537948-29538624	GC18	GC18AZT	OK	4.73861	7.11165	0.585719	0.813442	0.20635	0.341475	no
Sos1	Sos1	Sos1	chr17:80393751-80480453	GC18	GC18AZT	OK	7.72703	11.5966	0.585711	1.50794	0.0198	0.0515828	no
Zcchc10	Zcchc10	Zcchc10	chr11:53324688-53333301	GC18	GC18AZT	OK	8.4376	12.6432	0.583463	1.16503	0.07245	0.149595	no
Eif5a2	Eif5a2	Eif5a2	chr3:28781310-28798846	GC18	GC18AZT	OK	24.4692	36.6613	0.583287	1.49423	0.02155	0.0553595	no
Ncapg2	Ncapg2	Ncapg2	chr12:116405401-116463531	GC18	GC18AZT	OK	8.99999	13.4817	0.583008	1.46361	0.02155	0.0553595	no
Srsf1	Srsf1	Srsf1	chr11:88047372-88053757	GC18	GC18AZT	OK	73.2831	109.76	0.582798	1.41634	0.02635	0.0655037	no
Rbbp6	Rbbp6	Rbbp6	chr7:122970563-123002572	GC18	GC18AZT	OK	14.4032	21.5699	0.58263	1.24125	0.04775	0.106862	no
Fam174a	Fam174a	Fam174a	chr1:95313627-95335284	GC18	GC18AZT	OK	41.0533	61.4754	0.58251	1.51791	0.0194	0.0507272	no
Sypl	Sypl	Sypl	chr12:32953944-32979502	GC18	GC18AZT	OK	18.274	27.356	0.582064	1.51883	0.01885	0.0495155	yes
Mmd	Mmd	Mmd	chr11:90249475-90278573	GC18	GC18AZT	OK	3.81117	5.70509	0.582016	1.15904	0.0743	0.152617	no
Tmem168	Tmem168	Tmem168	chr6:13580688-13608063	GC18	GC18AZT	OK	32.6902	48.9154	0.581427	1.50766	0.02065	0.0534373	no
Rpl39	Rpl39	Rpl39	chrX:37082519-37085184	GC18	GC18AZT	OK	688.078	1029.48	0.58127	1.49774	0.0194	0.0507272	no
Caap1	Caap1	Caap1	chr4:94500078-94556796	GC18	GC18AZT	OK	17.5593	26.2494	0.580051	1.4353	0.0268	0.0664152	no
Elavl2	Elavl2	Elavl2	chr4:91250766-91399984	GC18	GC18AZT	OK	56.3701	84.2656	0.580013	1.45881	0.02575	0.0642726	no

## Sheet: Supplementary Data 3D
Supplementary Data 3D. Genes with decreased expression in AZT-treated E18.5 oocytes, FPKM > 5, log2(fold_change) < -0.58
test_id	gene_id	gene	locus	sample_1	sample_2	status	value_1	value_2	log2(fold_change)	test_stat	p_value	q_value	significant
Atf3	Atf3	Atf3	chr1:191170296-191183333	GC18	GC18AZT	OK	13.7508	1.91424	-2.84467	-4.80656	5e-05	0.000286446	yes
Nr4a1	Nr4a1	Nr4a1	chr15:101266845-101274794	GC18	GC18AZT	OK	17.8698	2.57343	-2.79576	-5.42194	5e-05	0.000286446	yes
AF357399	AF357399	AF357399	chr7:28350688-28352698	GC18	GC18AZT	OK	808.78	137.578	-2.5555	-1.7419	0.2931	0.440698	no
Cyr61	Cyr61	Cyr61	chr3:145646970-145649985	GC18	GC18AZT	OK	35.4886	6.5023	-2.44833	-5.31506	5e-05	0.000286446	yes
Fos	Fos	Fos	chr12:85473900-85477270	GC18	GC18AZT	OK	61.5025	11.6678	-2.39811	-5.65245	5e-05	0.000286446	yes
Scarna3b	Scarna3b	Scarna3b	chr12:80335846-80436601	GC18	GC18AZT	OK	1166.91	250.696	-2.21868	-0.527465	0.4254	0.579209	no
Cma1	Cma1	Cma1	chr14:55941450-55944661	GC18	GC18AZT	OK	39.8966	9.07705	-2.13597	-4.17402	5e-05	0.000286446	yes
Tpsb2	Tpsb2	Tpsb2	chr17:25366332-25368092	GC18	GC18AZT	OK	28.4942	6.49815	-2.13257	-3.99779	5e-05	0.000286446	yes
Ier3	Ier3	Ier3	chr17:35821712-35822911	GC18	GC18AZT	OK	8.60527	2.018	-2.09229	-2.82307	0.0003	0.00142635	yes
Fosb	Fosb	Fosb	chr7:19302695-19310045	GC18	GC18AZT	OK	15.8924	3.86447	-2.04	-4.4945	5e-05	0.000286446	yes
Cpa3	Cpa3	Cpa3	chr3:20215615-20242181	GC18	GC18AZT	OK	17.8711	4.45222	-2.00503	-3.57858	5e-05	0.000286446	yes
Zfp36	Zfp36	Zfp36	chr7:28376783-28379228	GC18	GC18AZT	OK	5.27009	1.34316	-1.97219	-2.94381	0.00015	0.000772694	yes
Junb	Junb	Junb	chr8:84976908-84978748	GC18	GC18AZT	OK	29.019	7.51626	-1.94891	-4.25405	5e-05	0.000286446	yes
Tpsab1	Tpsab1	Tpsab1	chr17:25343244-25345562	GC18	GC18AZT	OK	11.1504	3.00067	-1.89374	-2.87889	0.00015	0.000772694	yes
Egr2	Egr2	Egr2	chr10:67537868-67542188	GC18	GC18AZT	OK	5.9266	1.73387	-1.77321	-3.20085	0.0001	0.000537574	yes
Thbs1	Thbs1	Thbs1	chr2:118111921-118127133	GC18	GC18AZT	OK	7.53954	2.32304	-1.69847	-3.71157	5e-05	0.000286446	yes
Scarna8	Scarna8	Scarna8	chr4:86581284-86612022	GC18	GC18AZT	OK	910.203	288.995	-1.65514	-0.380471	0.5105	0.657968	no
Reg2	Reg2	Reg2	chr6:78405154-78408097	GC18	GC18AZT	OK	8.72769	2.81336	-1.6333	-2.0138	0.01285	0.0359031	yes
Gm12238	Gm12238	Gm12238	chr11:55469751-55500887	GC18	GC18AZT	OK	1159.4	377.295	-1.61961	-0.496359	0.56395	0.704076	no
Btg2	Btg2	Btg2	chr1:134074864-134079155	GC18	GC18AZT	OK	28.7588	9.56831	-1.58767	-3.90073	5e-05	0.000286446	yes
Ndufs5	Ndufs5	Ndufs5	chr4:123712709-123718186	GC18	GC18AZT	OK	170.884	57.8959	-1.56148	-1.03479	0.18605	0.315337	no
Mgp	Mgp	Mgp	chr6:136872434-136875805	GC18	GC18AZT	OK	16.1104	5.51252	-1.54721	-2.22038	0.00195	0.00722474	yes
Scarna3a	Scarna3a	Scarna3a	chr1:159232325-159347580	GC18	GC18AZT	OK	5758.58	1982.7	-1.53824	-1.1992	0.08245	0.165787	no
Jun	Jun	Jun	chr4:95049035-95052222	GC18	GC18AZT	OK	28.1676	9.7543	-1.52992	-3.73664	5e-05	0.000286446	yes
Akr1b3	Akr1b3	Akr1b3	chr6:34303929-34317489	GC18	GC18AZT	OK	8.53298	3.02332	-1.49691	-1.06965	0.1393	0.251804	no
Klf6	Klf6	Klf6	chr13:5861488-5870393	GC18	GC18AZT	OK	5.38643	1.91187	-1.49435	-3.03119	5e-05	0.000286446	yes
Adamts1	Adamts1	Adamts1	chr16:85793827-85803115	GC18	GC18AZT	OK	5.27822	1.93934	-1.44449	-2.97973	5e-05	0.000286446	yes
Egr1	Egr1	Egr1	chr18:34861206-34864956	GC18	GC18AZT	OK	12.8103	5.02924	-1.34889	-3.03358	5e-05	0.000286446	yes
Cfap126	Cfap126	Cfap126	chr1:171121660-171126967	GC18	GC18AZT	OK	10.4902	4.13967	-1.34145	-2.20842	0.0016	0.00609974	yes
Clu	Clu	Clu	chr14:65968482-65981545	GC18	GC18AZT	OK	7.67921	3.04934	-1.33246	-2.33816	0.00065	0.00280481	yes
Rnu12	Rnu12	Rnu12	chr15:83149644-83149794	GC18	GC18AZT	OK	14815.9	5951.28	-1.31588	-3.36419	5e-05	0.000286446	yes
Myl9	Myl9	Myl9	chr2:156775463-156781657	GC18	GC18AZT	OK	22.0676	8.97045	-1.29868	-2.57339	0.00055	0.00242475	yes
Rnu11	Rnu11	Rnu11	chr4:132270078-132270186	GC18	GC18AZT	OK	58850	24155.2	-1.28471	-3.16653	5e-05	0.000286446	yes
Sdc4	Sdc4	Sdc4	chr2:164424246-164443188	GC18	GC18AZT	OK	6.01856	2.51897	-1.25658	-2.30462	0.0008	0.00335673	yes
Ifitm1	Ifitm1	Ifitm1	chr7:140967428-140969827	GC18	GC18AZT	OK	7.52607	3.16777	-1.24843	-1.5968	0.01915	0.0501779	no
Igfbp5	Igfbp5	Igfbp5	chr1:72858064-72874865	GC18	GC18AZT	OK	11.3802	4.8504	-1.23035	-2.92355	5e-05	0.000286446	yes
Cpe	Cpe	Cpe	chr8:64592550-64693040	GC18	GC18AZT	OK	8.57954	3.73318	-1.20049	-2.29374	0.0007	0.00299067	yes
Gng13	Gng13	Gng13	chr17:25717171-25727415	GC18	GC18AZT	OK	17.0913	7.54365	-1.17993	-0.612195	0.47385	0.624994	no
5430440P10Rik	5430440P10Rik	5430440P10Rik	chr14:105427558-105437716	GC18	GC18AZT	OK	16.2967	7.44364	-1.1305	-2.09037	0.0025	0.00893668	yes
Rps19	Rps19	Rps19	chr7:24884713-24889802	GC18	GC18AZT	OK	243.022	111.778	-1.12044	-2.85202	5e-05	0.000286446	yes
Mmp2	Mmp2	Mmp2	chr8:92827327-92853420	GC18	GC18AZT	OK	5.34553	2.48762	-1.10356	-2.13079	0.00165	0.0062622	yes
Tsga8	Tsga8	Tsga8	chrX:82948869-85205050	GC18	GC18AZT	OK	17.9631	8.39432	-1.09755	-1.96986	0.004	0.0133602	yes
Vaultrc5	Vaultrc5	Vaultrc5	chr18:36801762-36802107	GC18	GC18AZT	OK	626.464	292.95	-1.09658	-2.78524	5e-05	0.000286446	yes
Gm13498	Gm13498	Gm13498	chr2:50909683-50911846	GC18	GC18AZT	OK	11.3434	5.40068	-1.07064	-2.27874	0.001	0.00407015	yes
Tnnt1	Tnnt1	Tnnt1	chr7:4504569-4515975	GC18	GC18AZT	OK	5.58657	2.71952	-1.03861	-1.46603	0.0251	0.0629105	no
Smim22	Smim22	Smim22	chr16:5007287-5008308	GC18	GC18AZT	OK	6.04208	2.94168	-1.0384	-0.838344	0.1426	0.256514	no
Rpl17	Rpl17	Rpl17	chr18:75000476-75003381	GC18	GC18AZT	OK	6.97865	3.41145	-1.03256	-1.42555	0.02995	0.0728308	no
Nmnat3	Nmnat3	Nmnat3	chr9:98296582-98411428	GC18	GC18AZT	OK	8.33096	4.09202	-1.02567	-2.03299	0.00165	0.0062622	yes
Mdk	Mdk	Mdk	chr2:91922188-91932297	GC18	GC18AZT	OK	19.8486	9.97549	-0.992578	-1.41676	0.0291	0.0711062	no
Amd2	Amd2	Amd2	chr10:40287457-40302188	GC18	GC18AZT	OK	11.4507	5.78383	-0.985339	-1.8817	0.0079	0.0238082	yes
Krt18	Krt18	Krt18	chr15:102028215-102032026	GC18	GC18AZT	OK	6.04992	3.06045	-0.983174	-1.59649	0.0158	0.042709	yes
E330023G01Rik	E330023G01Rik	E330023G01Rik	chr9:98748598-98820087	GC18	GC18AZT	OK	5.26281	2.66284	-0.982868	-1.43519	0.0345	0.0818457	no
Rgs2	Rgs2	Rgs2	chr1:143999337-144004149	GC18	GC18AZT	OK	8.18301	4.17774	-0.96991	-2.09104	0.00125	0.0049337	yes
Gas6	Gas6	Gas6	chr8:13465373-13494535	GC18	GC18AZT	OK	14.5809	7.47562	-0.963811	-2.15796	0.0008	0.00335673	yes
Islr	Islr	Islr	chr9:58156263-58159221	GC18	GC18AZT	OK	5.32297	2.72998	-0.963341	-1.72132	0.01015	0.0294412	yes
Gstm2	Gstm2	Gstm2	chr3:107981701-107986436	GC18	GC18AZT	OK	22.5215	11.5796	-0.959718	-1.92507	0.0035	0.0119197	yes
Ifi30	Ifi30	Ifi30	chr8:70762772-70766663	GC18	GC18AZT	OK	6.05106	3.11821	-0.956468	-1.38513	0.03725	0.0871912	no
Tmem176b	Tmem176b	Tmem176b	chr6:48833810-48841374	GC18	GC18AZT	OK	11.2551	5.8073	-0.95464	-1.70026	0.00965	0.0282049	yes
Nlrp5	Nlrp5	Nlrp5	chr7:23385888-23441923	GC18	GC18AZT	OK	214.609	111.086	-0.950038	-2.02674	0.0019	0.00706691	yes
Fstl1	Fstl1	Fstl1	chr16:37777054-37836516	GC18	GC18AZT	OK	12.822	6.69468	-0.937537	-2.22631	0.00055	0.00242475	yes
1700019B21Rik	1700019B21Rik	1700019B21Rik	chrX:62510538-62527011	GC18	GC18AZT	OK	7.25513	3.80479	-0.931186	-1.13957	0.08105	0.163482	no
Col6a1	Col6a1	Col6a1	chr10:76708791-76726044	GC18	GC18AZT	OK	10.7037	5.64915	-0.922004	-2.10615	0.00185	0.0069069	yes
Akr1cl	Akr1cl	Akr1cl	chr1:65013085-65032748	GC18	GC18AZT	OK	10.4258	5.51426	-0.91892	-1.65805	0.01195	0.0337816	yes
Cst12	Cst12	Cst12	chr2:148789360-148793437	GC18	GC18AZT	OK	19.8758	10.6023	-0.906633	-1.41606	0.03095	0.0748249	no
Gstm6	Gstm6	Gstm6	chr3:107938847-107943749	GC18	GC18AZT	OK	5.79269	3.12543	-0.890176	-1.34432	0.03695	0.0866146	no
Axl	Axl	Axl	chr7:25756499-25788733	GC18	GC18AZT	OK	5.75513	3.11162	-0.887184	-1.92122	0.0039	0.0130749	yes
Uaca	Uaca	Uaca	chr9:60794547-60880370	GC18	GC18AZT	OK	16.2704	8.90568	-0.869453	-2.18611	0.0008	0.00335673	yes
Fuk	Fuk	Fuk	chr8:110882455-110902488	GC18	GC18AZT	OK	37.8256	20.7949	-0.863131	-2.18571	0.0009	0.00371639	yes
Rabl2	Rabl2	Rabl2	chr15:89582526-89591923	GC18	GC18AZT	OK	13.1841	7.28941	-0.854926	-1.80027	0.00585	0.0184485	yes
Rsc1a1	Rsc1a1	Rsc1a1	chr4:141683562-141723419	GC18	GC18AZT	OK	8.82502	4.91219	-0.845232	-0.528505	0.43775	0.591097	no
Med9os	Med9os	Med9os	chr11:59946891-59948147	GC18	GC18AZT	OK	15.4914	8.63587	-0.843052	-1.26668	0.0595	0.127659	no
Cd63	Cd63	Cd63	chr10:128908918-128912818	GC18	GC18AZT	OK	5.48864	3.07392	-0.836368	-1.1672	0.0683	0.142627	no
Nrep	Nrep	Nrep	chr18:33437018-33464029	GC18	GC18AZT	OK	11.351	6.36561	-0.834442	-1.7931	0.00665	0.0205733	yes
Irf1	Irf1	Irf1	chr11:53770013-53778374	GC18	GC18AZT	OK	14.5889	8.24793	-0.822769	-1.84491	0.006	0.0188543	yes
Col3a1	Col3a1	Col3a1	chr1:45311537-45349706	GC18	GC18AZT	OK	39.7662	22.5459	-0.81868	-2.01701	0.00205	0.00753898	yes
Rps2	Rps2	Rps2	chr17:24720062-24721927	GC18	GC18AZT	OK	6.1909	3.51851	-0.815184	-0.490355	0.45985	0.611907	no
Gpatch4	Gpatch4	Gpatch4	chr3:88043105-88055994	GC18	GC18AZT	OK	10.3528	5.9117	-0.80838	-1.62059	0.0138	0.0381256	yes
Gstm1	Gstm1	Gstm1	chr3:108012249-108017973	GC18	GC18AZT	OK	7.07959	4.04325	-0.808153	-1.34964	0.0355	0.0838022	no
Dnajb4	Dnajb4	Dnajb4	chr3:152183870-152210083	GC18	GC18AZT	OK	9.66184	5.5588	-0.797524	-1.73195	0.0088	0.0260822	yes
Pam16	Pam16	Pam16	chr16:4616465-4624946	GC18	GC18AZT	OK	5.54636	3.24923	-0.771442	-0.800107	0.2184	0.356068	no
Col1a2	Col1a2	Col1a2	chr6:4505696-4541543	GC18	GC18AZT	OK	18.3141	10.7482	-0.768854	-1.87855	0.00425	0.014068	yes
Magea4	Magea4	Magea4	chrX:72222016-72222964	GC18	GC18AZT	OK	6.91934	4.07536	-0.763705	-1.14298	0.07985	0.161547	no
Tpm3	Tpm3	Tpm3	chr3:90072650-90100902	GC18	GC18AZT	OK	12.2854	7.24302	-0.76228	-1.66207	0.01095	0.0313743	yes
Gpx8	Gpx8	Gpx8	chr13:113035378-113091135	GC18	GC18AZT	OK	5.43658	3.2082	-0.760937	-0.975036	0.14915	0.265768	no
Snhg20	Snhg20	Snhg20	chr11:117076782-117078955	GC18	GC18AZT	OK	6.71254	3.9644	-0.759756	-0.676977	0.30005	0.448414	no
S100a10	S100a10	S100a10	chr3:93555116-93564645	GC18	GC18AZT	OK	19.0852	11.2848	-0.758067	-1.30224	0.0484	0.108009	no
Cib2	Cib2	Cib2	chr9:54545351-54560079	GC18	GC18AZT	OK	6.55796	3.89624	-0.751163	-1.0247	0.1046	0.200617	no
Hnrnph3	Hnrnph3	Hnrnph3	chr10:62980222-63023849	GC18	GC18AZT	OK	14.5002	8.61855	-0.750554	-1.31103	0.04465	0.101215	no
Rps28	Rps28	Rps28	chr17:33823036-33824498	GC18	GC18AZT	OK	43.09	25.6765	-0.746906	-1.15539	0.06895	0.143751	no
Kri1	Kri1	Kri1	chr9:21265284-21287969	GC18	GC18AZT	OK	15.4799	9.2321	-0.745662	-1.13703	0.0814	0.16406	no
Nefh	Nefh	Nefh	chr11:4938755-5042794	GC18	GC18AZT	OK	11.4039	6.80947	-0.743912	-0.528743	0.37555	0.529525	no
4930558K02Rik	4930558K02Rik	4930558K02Rik	chr1:161942088-161979636	GC18	GC18AZT	OK	7.40835	4.43698	-0.739574	-0.781086	0.22435	0.363063	no
Tchp	Tchp	Tchp	chr5:114707778-114722327	GC18	GC18AZT	OK	15.3521	9.21588	-0.736238	-1.7782	0.00645	0.020048	yes
Col1a1	Col1a1	Col1a1	chr11:94936269-94951856	GC18	GC18AZT	OK	8.03863	4.82667	-0.735922	-1.66854	0.01095	0.0313743	yes
Rps27	Rps27,Rps27rt	Rps27,Rps27rt	chr3:90212666-90213648	GC18	GC18AZT	OK	6.71925	4.06204	-0.726095	-0.861062	0.16395	0.286055	no
Gcsh	Gcsh	Gcsh	chr8:116981827-116993449	GC18	GC18AZT	OK	28.9381	17.5256	-0.723504	-1.69325	0.0099	0.0288212	yes
Col6a2	Col6a2	Col6a2	chr10:76595755-76623404	GC18	GC18AZT	OK	11.0644	6.72045	-0.71929	-1.65684	0.0123	0.0346122	yes
Wdr83os	Wdr83os	Wdr83os	chr8:85080962-85082339	GC18	GC18AZT	OK	32.0022	19.4748	-0.716563	-1.47036	0.02365	0.0598448	no
2310039H08Rik	2310039H08Rik	2310039H08Rik	chr17:46772634-46773407	GC18	GC18AZT	OK	9.93796	6.04811	-0.716466	-1.13298	0.08065	0.162846	no
1700029I15Rik	1700029I15Rik	1700029I15Rik	chr2:92382917-92383603	GC18	GC18AZT	OK	7.28242	4.43308	-0.716108	-0.684004	0.3015	0.450021	no
Dtx3	Dtx3	Dtx3	chr10:127190377-127211622	GC18	GC18AZT	OK	5.46291	3.32689	-0.715494	-0.393259	0.5624	0.702751	no
Gm8615	Gm8615	Gm8615	chr5:149119564-149182036	GC18	GC18AZT	OK	11.5814	7.08584	-0.7088	-1.54424	0.016	0.0431722	yes
Gc	Gc	Gc	chr5:89417510-89457898	GC18	GC18AZT	OK	5.13863	3.14547	-0.708109	-1.0103	0.1144	0.21553	no
Sparcl1	Sparcl1	Sparcl1	chr5:104079108-104114088	GC18	GC18AZT	OK	12.6731	7.77867	-0.704169	-1.64835	0.0123	0.0346122	yes
Rcn3	Rcn3	Rcn3	chr7:45082913-45092213	GC18	GC18AZT	OK	8.63322	5.31128	-0.700838	-1.29644	0.04395	0.099907	no
Upf3a	Upf3a	Upf3a	chr8:13785614-13798537	GC18	GC18AZT	OK	32.7973	20.1862	-0.700208	-1.6778	0.00925	0.0272151	yes
Hist1h2be	Hist1h2be	Hist1h2be	chr13:23583669-23621124	GC18	GC18AZT	OK	194.258	119.676	-0.698846	-1.68273	0.00975	0.0284548	yes
Sox4	Sox4	Sox4	chr13:28950729-28953682	GC18	GC18AZT	OK	6.26334	3.86901	-0.694968	-1.44872	0.0249	0.0624877	no
Gadd45g	Gadd45g	Gadd45g	chr13:51846674-51848474	GC18	GC18AZT	OK	9.05203	5.60378	-0.691841	-1.19925	0.0679	0.141948	no
Nespas	Nespas	Nespas	chr2:174281236-174346742	GC18	GC18AZT	OK	7.77674	4.83084	-0.686893	-0.336009	0.5875	0.723727	no
Bin2	Bin2	Bin2	chr15:100641081-100669500	GC18	GC18AZT	OK	34.2613	21.2889	-0.686473	-1.72077	0.00795	0.0239346	yes
Ebf4	Ebf4	Ebf4	chr2:130295938-130370481	GC18	GC18AZT	OK	5.14897	3.19997	-0.686229	-1.33169	0.03925	0.0910018	no
Dcpp1	Dcpp1	Dcpp1	chr17:23880875-23882853	GC18	GC18AZT	OK	5.82212	3.61845	-0.686171	-0.830886	0.20005	0.333434	no
Ahnak	Ahnak	Ahnak	chr19:8989283-9076926	GC18	GC18AZT	OK	6.02805	3.74884	-0.685247	-1.28276	0.0096	0.0280798	yes
Chd3	Chd3	Chd3	chr11:69343272-69369426	GC18	GC18AZT	OK	17.4041	10.8446	-0.682457	-1.77937	0.00605	0.0189876	yes
Tnfrsf19	Tnfrsf19	Tnfrsf19	chr14:60963833-61046855	GC18	GC18AZT	OK	7.37008	4.59551	-0.681456	-1.53073	0.01815	0.047979	yes
Atf4	Atf4	Atf4	chr15:80255183-80257545	GC18	GC18AZT	OK	165.495	103.459	-0.67773	-1.75913	0.0066	0.0204424	yes
5730408K05Rik	5730408K05Rik	5730408K05Rik	chr19:8883877-8890759	GC18	GC18AZT	OK	175.909	110.236	-0.674229	-0.911415	0.15745	0.277223	no
Ttll11	Ttll11	Ttll11	chr2:35751225-35979624	GC18	GC18AZT	OK	23.4721	14.7212	-0.673051	-1.7044	0.00855	0.0254519	yes
As3mt	As3mt	As3mt	chr19:46707442-46741095	GC18	GC18AZT	OK	5.34287	3.35164	-0.672748	-1.18557	0.0618	0.131645	no
App	App	App	chr16:84954435-85173707	GC18	GC18AZT	OK	13.5536	8.51344	-0.67086	-1.58094	0.0157	0.0424891	yes
Trim26	Trim26	Trim26	chr17:36837145-36859398	GC18	GC18AZT	OK	17.9837	11.3067	-0.669516	-1.67599	0.0102	0.0295615	yes
Adgre5	Adgre5	Adgre5	chr8:83715176-83741311	GC18	GC18AZT	OK	11.9092	7.5107	-0.665062	-0.788371	0.2349	0.37546	no
1500012F01Rik	1500012F01Rik	1500012F01Rik	chr2:167035795-167065862	GC18	GC18AZT	OK	43.5479	27.6053	-0.657656	-0.50648	0.42215	0.576183	no
Clasrp	Clasrp	Clasrp	chr7:19581037-19604486	GC18	GC18AZT	OK	35.6384	22.6431	-0.654362	-1.6328	0.01255	0.0352	yes
Las1l	Las1l	Las1l	chrX:95935312-95956974	GC18	GC18AZT	OK	50.8364	32.3013	-0.654269	-1.70652	0.00875	0.0259554	yes
H19	H19	H19	chr7:142575529-142578146	GC18	GC18AZT	OK	110.605	70.5246	-0.649222	-1.62314	0.01005	0.0291918	yes
Tgfbi	Tgfbi	Tgfbi	chr13:56609602-56639339	GC18	GC18AZT	OK	5.76132	3.67431	-0.648927	-1.29184	0.03915	0.0908085	no
Tmem107	Tmem107	Tmem107	chr11:69070808-69073293	GC18	GC18AZT	OK	24.9473	15.9459	-0.645698	-1.41042	0.0285	0.0698849	no
Dusp5	Dusp5	Dusp5	chr19:53529317-53541322	GC18	GC18AZT	OK	8.68322	5.55895	-0.643419	-1.11291	0.09185	0.180786	no
A930005H10Rik	A930005H10Rik	A930005H10Rik	chr3:115881578-115888130	GC18	GC18AZT	OK	10.3474	6.6469	-0.638514	-0.979452	0.137	0.248574	no
Ier2	Ier2	Ier2	chr8:84661330-84662852	GC18	GC18AZT	OK	24.5185	15.7681	-0.636864	-1.47983	0.02475	0.062169	no
Anxa2	Anxa2	Anxa2	chr9:69453682-69491785	GC18	GC18AZT	OK	34.0517	21.9183	-0.635592	-1.4817	0.02355	0.0596325	no
Mov10	Mov10	Mov10	chr3:104794833-104818563	GC18	GC18AZT	OK	15.4073	9.92768	-0.634088	-1.56713	0.01605	0.0432842	yes
Traf3ip1	Traf3ip1	Traf3ip1	chr1:91494667-91529307	GC18	GC18AZT	OK	11.5313	7.43071	-0.63399	-1.52075	0.01985	0.0516952	no
Hexdc	Hexdc	Hexdc	chr11:121177592-121229309	GC18	GC18AZT	OK	46.7779	30.1578	-0.633296	-1.34519	0.0413	0.094936	no
Dmrtc2	Dmrtc2	Dmrtc2	chr7:24870056-24877651	GC18	GC18AZT	OK	24.1822	15.6168	-0.630844	-1.49505	0.0222	0.0567738	no
Peg3	Peg3	Peg3	chr7:6705959-6730419	GC18	GC18AZT	OK	13.2407	8.55364	-0.630368	-1.62853	0.01085	0.0311296	yes
Tomm6	Tomm6	Tomm6	chr17:47686644-47694736	GC18	GC18AZT	OK	67.121	43.4574	-0.627162	-1.48892	0.02145	0.0551479	no
Ralb	Ralb	Ralb	chr1:119470304-119504782	GC18	GC18AZT	OK	5.38866	3.49197	-0.625884	-1.19332	0.0629	0.133471	no
Cox5b	Cox5b	Cox5b	chr1:36691486-36693388	GC18	GC18AZT	OK	202.066	130.955	-0.625753	-1.5792	0.01705	0.0455352	yes
Gstp1	Gstp1	Gstp1	chr19:4035410-4037912	GC18	GC18AZT	OK	6.41865	4.16083	-0.625398	-0.859561	0.18035	0.307885	no
Cdk11b	Cdk11b	Cdk11b	chr4:155624868-155649932	GC18	GC18AZT	OK	62.7942	40.7673	-0.62322	-1.62166	0.01195	0.0337816	yes
Safb2	Safb2	Safb2	chr17:56562941-56584583	GC18	GC18AZT	OK	16.5318	10.7418	-0.622004	-1.54919	0.01665	0.0446337	yes
Mylpf	Mylpf	Mylpf	chr7:127211607-127214287	GC18	GC18AZT	OK	13.4456	8.74591	-0.620454	-1.06793	0.0985	0.191121	no
Tcea3	Tcea3	Tcea3	chr4:136247956-136274899	GC18	GC18AZT	OK	11.8823	7.74428	-0.617618	-1.19499	0.06635	0.139346	no
4930451G09Rik	4930451G09Rik	4930451G09Rik	chr16:4964287-4978962	GC18	GC18AZT	OK	7.53044	4.91246	-0.616289	-1.2221	0.05525	0.120221	no
Sema5b	Sema5b	Sema5b	chr16:35541361-35664258	GC18	GC18AZT	OK	10.337	6.74675	-0.615547	-1.49935	0.02255	0.0575233	no
Sart1	Sart1	Sart1	chr19:5377522-5390069	GC18	GC18AZT	OK	38.6473	25.2285	-0.615313	-1.5499	0.0169	0.0451931	yes
Ifi27	Ifi27	Ifi27	chr12:103433872-103443680	GC18	GC18AZT	OK	7.38333	4.82184	-0.614688	-0.914116	0.15085	0.26807	no
Ribc2	Ribc2	Ribc2	chr15:85132098-85144569	GC18	GC18AZT	OK	5.89677	3.85211	-0.614276	-1.10076	0.09115	0.179678	no
Klf4	Klf4	Klf4	chr4:55527136-55532475	GC18	GC18AZT	OK	6.8365	4.47296	-0.612026	-1.31849	0.0364	0.085544	no
Abcf1	Abcf1	Abcf1	chr17:35956818-35969750	GC18	GC18AZT	OK	68.6115	44.8932	-0.611952	-1.59519	0.013	0.0362559	yes
Myd88	Myd88	Myd88	chr9:119335987-119340040	GC18	GC18AZT	OK	9.91328	6.48887	-0.611395	-1.28394	0.0401	0.0926328	no
Sh3gl2	Sh3gl2	Sh3gl2	chr4:85205455-85389379	GC18	GC18AZT	OK	5.72452	3.77092	-0.602239	-1.22978	0.0534	0.116909	no
Hist1h2ae	Hist1h2ae	Hist1h2ae	chr13:23570662-23571220	GC18	GC18AZT	OK	15.1065	9.95707	-0.601373	-0.944955	0.14115	0.254434	no
Paf1	Paf1	Paf1	chr7:28392995-28399383	GC18	GC18AZT	OK	55.9297	36.8784	-0.60084	-1.56686	0.0152	0.0413542	yes
Serpinh1	Serpinh1	Serpinh1	chr7:99345374-99353239	GC18	GC18AZT	OK	24.7446	16.3455	-0.598225	-1.45619	0.0232	0.0588983	no
Rnps1	Rnps1	Rnps1	chr17:24414674-24425897	GC18	GC18AZT	OK	41.6773	27.5717	-0.596073	-1.52446	0.0156	0.0422634	yes
Acd	Acd	Acd	chr8:105690905-105701095	GC18	GC18AZT	OK	44.7601	29.6336	-0.594982	-1.38459	0.03195	0.0768373	no
Dgkq	Dgkq	Dgkq	chr5:108629809-108685446	GC18	GC18AZT	OK	8.40722	5.56781	-0.59452	-0.844779	0.1875	0.317205	no
8430429K09Rik	8430429K09Rik	8430429K09Rik	chr11:3202352-3479831	GC18	GC18AZT	OK	10.1196	6.7078	-0.593244	-0.160618	0.7193	0.824582	no
Rassf1	Rassf1	Rassf1	chr9:107551554-107562267	GC18	GC18AZT	OK	26.2636	17.4166	-0.592596	-1.43787	0.02705	0.0669247	no
Zfp414	Zfp414	Zfp414	chr17:33629091-33631714	GC18	GC18AZT	OK	21.6757	14.3747	-0.592546	-1.28265	0.0485	0.108197	no
Nenf	Nenf	Nenf	chr1:191306796-191318118	GC18	GC18AZT	OK	16.1695	10.7292	-0.591733	-1.01474	0.1115	0.211163	no
Supt6	Supt6	Supt6	chr11:78206748-78245703	GC18	GC18AZT	OK	27.7299	18.4118	-0.590812	-1.54953	0.0154	0.0418091	yes
Ccdc84	Ccdc84	Ccdc84	chr9:44407713-44418007	GC18	GC18AZT	OK	8.42825	5.59919	-0.590016	-0.325902	0.6196	0.749565	no
Cyb5r1	Cyb5r1	Cyb5r1	chr1:134405989-134411738	GC18	GC18AZT	OK	17.0228	11.3252	-0.587935	-1.30404	0.0399	0.0922541	no
Emc8-1190005i06rik	Emc8-1190005i06rik	Emc8-1190005i06rik	chr8:120608599-120668142	GC18	GC18AZT	OK	8.09759	5.3888	-0.58753	-0.34198	0.5983	0.732497	no
Cep250	Cep250	Cep250	chr2:155956557-155998900	GC18	GC18AZT	OK	8.21527	5.47377	-0.585774	-1.48783	0.0219	0.0561192	no
Rrp1	Rrp1	Rrp1	chr10:78400361-78413043	GC18	GC18AZT	OK	67.4645	44.9808	-0.584818	-1.53188	0.01775	0.0470844	yes
Setd8	Setd8	Setd8	chr5:124439929-124462307	GC18	GC18AZT	OK	31.1813	20.7942	-0.584499	-1.49953	0.0197	0.0513673	no
Hist1h2bf	Hist1h2bf	Hist1h2bf	chr13:23573759-23574190	GC18	GC18AZT	OK	27.4206	18.2885	-0.584321	-0.962723	0.1322	0.241583	no
Safb	Safb	Safb	chr17:56584981-56606294	GC18	GC18AZT	OK	43.6552	29.1321	-0.583542	-1.52752	0.0186	0.0489641	yes
Crip1	Crip1	Crip1	chr12:113152011-113153879	GC18	GC18AZT	OK	5.72152	3.81968	-0.582948	-0.608434	0.3412	0.493352	no
Epb4.1l4aos	Epb4.1l4aos	Epb4.1l4aos	chr18:33794891-33795989	GC18	GC18AZT	OK	18.6204	12.4357	-0.582395	-0.853785	0.1867	0.316186	no
Zfp408	Zfp408	Zfp408	chr2:91643687-91649791	GC18	GC18AZT	OK	12.9847	8.67416	-0.58202	-1.43501	0.0261	0.0649946	no
Emp3	Emp3	Emp3	chr7:45918022-45921426	GC18	GC18AZT	OK	5.98955	4.0029	-0.5814	-0.799372	0.2163	0.353632	no
Vim	Vim	Vim	chr2:13574310-13582826	GC18	GC18AZT	OK	34.6104	23.134	-0.581193	-1.43272	0.02815	0.0691798	no
Jakmip1	Jakmip1	Jakmip1	chr5:37050856-37125298	GC18	GC18AZT	OK	6.44298	4.30984	-0.580095	-1.16425	0.07165	0.148304	no

## Sheet: Supplementary Data 3E
Supplementary Data 3E. GO terms for genes increased in E18.5 AZT-treated ovaries
Term	Count	P-Value	Fold Enrichment
meiotic cell cycle	28	7.4e-20	10.7
meiotic nuclear division	23	4.7e-17	11.6
meiotic cell cycle process	23	1.8e-16	10.9
meiosis I	16	7.5e-13	13.5
spermatogenesis	30	7.8e-12	4.7
male gamete generation	30	8.2e-12	4.7
sexual reproduction	37	1.4e-10	3.4
reproductive process	49	1.8e-10	2.7
reproduction	49	1.9e-10	2.7
single organism reproductive process	46	3.4e-10	2.8
male meiosis	10	1e-09	20.5
meiotic chromosome segregation	12	3e-09	12.4
gamete generation	31	9.9e-09	3.4
multi-organism reproductive process	37	1.1e-08	2.9
chromosome organization involved in meiotic cell cycle	10	5.3e-08	13.4
nuclear division	24	6.8e-08	3.8
germ cell development	18	1.2e-07	5
organelle fission	24	2.3e-07	3.6
multicellular organismal reproductive process	32	2.6e-07	2.8
multicellular organism reproduction	32	3.1e-07	2.8
cellular process involved in reproduction in multicellular organism	18	1.1e-06	4.3
nuclear chromosome segregation	13	1e-05	5.1
cell cycle	35	1.1e-05	2.2
DNA metabolic process	26	1.2e-05	2.7
ncRNA metabolic process	17	2.1e-05	3.6
chromosome segregation	14	2.3e-05	4.3
cell cycle process	29	2.3e-05	2.4
DNA recombination	12	3.6e-05	4.9
cellular nitrogen compound metabolic process	94	6.9e-05	1.4
chromosome organization	27	9.4e-05	2.3
nucleic acid metabolic process	77	9.8e-05	1.5
spermatid development	11	0.00014	4.6
gene silencing	12	0.0003	3.8
nitrogen compound metabolic process	95	0.00035	1.3
heterocycle metabolic process	83	0.00035	1.4
spermatid differentiation	11	0.00036	4.1
organic cyclic compound metabolic process	85	0.00052	1.4
cellular aromatic compound metabolic process	83	0.00052	1.4
developmental process involved in reproduction	21	0.00066	2.3
DNA repair	14	0.00077	3
nucleobase-containing compound metabolic process	80	0.00087	1.4
cellular metabolic process	128	0.0012	1.2
metabolic process	139	0.0013	1.2
cellular macromolecule metabolic process	109	0.0013	1.3
macromolecule metabolic process	118	0.0014	1.2
multi-organism process	42	0.0016	1.6
primary metabolic process	127	0.0025	1.2
organic substance metabolic process	133	0.0027	1.2
macromolecule methylation	10	0.0028	3.4
organelle organization	56	0.0036	1.4
RNA processing	18	0.0039	2.2
methylation	11	0.0042	3
gene expression	72	0.013	1.3
cellular response to DNA damage stimulus	15	0.015	2.1
RNA metabolic process	60	0.025	1.3
translation	14	0.046	1.8
cellular amide metabolic process	18	0.055	1.6
peptide biosynthetic process	14	0.055	1.8
organelle assembly	12	0.084	1.7
peptide metabolic process	15	0.09	1.6
amide biosynthetic process	14	0.097	1.6

## Sheet: Supplementary Data 3F
Supplementary Data 3F. GO terms for genes decreased in E18.5 AZT-treated ovaries
Term	Count	P-Value	Fold Enrichment
single-multicellular organism process	261	1.7e-19	1.6
system development	211	2.5e-18	1.7
response to stress	175	4.3e-18	1.9
vasculature development	63	1.4e-17	3.5
cardiovascular system development	81	1.9e-17	2.8
circulatory system development	81	1.9e-17	2.8
animal organ development	173	2.6e-17	1.8
multicellular organism development	226	2.9e-17	1.6
blood vessel development	59	3.9e-16	3.4
anatomical structure development	241	5.2e-16	1.5
regulation of multicellular organismal process	144	2.3e-15	1.9
response to wounding	51	4.1e-15	3.7
negative regulation of cellular process	196	5.6e-15	1.7
developmental process	243	6.9e-15	1.5
response to inorganic substance	52	1.8e-14	3.5
blood vessel morphogenesis	51	1.9e-14	3.5
immune system process	124	5.7e-14	2
single-organism developmental process	237	5.8e-14	1.5
wound healing	43	6.5e-14	3.9
negative regulation of biological process	203	7.8e-14	1.6
protein complex subunit organization	87	4.2e-13	2.3
macromolecular complex subunit organization	117	7.1e-13	2
negative regulation of multicellular organismal process	76	7.9e-13	2.4
response to oxygen-containing compound	95	2.5e-12	2.1
response to metal ion	36	5e-12	4
response to external stimulus	117	5.8e-12	1.9
regulation of response to external stimulus	57	1e-11	2.8
negative regulation of hydrolase activity	37	1.4e-11	3.8
tissue development	101	1.6e-11	2
response to organic substance	138	2.6e-11	1.7
negative regulation of peptidase activity	28	3e-11	4.8
regulation of cell proliferation	91	3.5e-11	2.1
regulation of multicellular organismal development	100	3.6e-11	2
nucleosome assembly	21	3.9e-11	6.7
regulation of biological quality	151	5.3e-11	1.7
negative regulation of proteolysis	32	5.5e-11	4.1
chromatin silencing	23	6.1e-11	5.8
defense response	84	7.9e-11	2.1
angiogenesis	40	8.2e-11	3.4
protein activation cascade	18	8.7e-11	7.9
protein complex assembly	76	9e-11	2.2
protein complex biogenesis	76	9.4e-11	2.2
positive regulation of biological process	209	1e-10	1.5
extracellular matrix organization	28	1.1e-10	4.6
negative regulation of hemostasis	14	1.1e-10	11.6
negative regulation of blood coagulation	14	1.1e-10	11.6
extracellular structure organization	28	1.2e-10	4.5
negative regulation of gene expression, epigenetic	23	1.4e-10	5.6
regulation of hydrolase activity	60	1.6e-10	2.5
regulation of response to stress	72	1.6e-10	2.2
negative regulation of coagulation	14	1.9e-10	11.1
nucleosome organization	22	2.4e-10	5.7
myeloid cell differentiation	36	3.4e-10	3.5
regulation of peptidase activity	34	5.4e-10	3.6
regulation of developmental process	111	5.8e-10	1.8
homeostatic process	90	6e-10	2
macromolecular complex assembly	84	6.1e-10	2
cell proliferation	96	6.1e-10	1.9
chromatin assembly	21	6.3e-10	5.7
response to chemical	169	7.6e-10	1.5
fibrinolysis	10	8.6e-10	18.6
regulation of locomotion	55	9.8e-10	2.5
erythrocyte homeostasis	20	1.1e-09	5.9
regulation of response to stimulus	144	1.2e-09	1.6
positive regulation of multicellular organismal process	85	1.3e-09	2
regulation of cell motility	53	1.5e-09	2.5
myeloid cell homeostasis	22	1.6e-09	5.2
chromatin assembly or disassembly	22	1.6e-09	5.2
erythrocyte differentiation	19	1.6e-09	6.1
regulation of catalytic activity	87	1.8e-09	1.9
locomotion	82	2e-09	2
negative regulation of cellular metabolic process	112	2e-09	1.8
regulation of cell migration	51	2.1e-09	2.6
erythrocyte development	12	2.1e-09	12.1
cell migration	69	3.3e-09	2.1
negative regulation of wound healing	14	3.3e-09	9
negative regulation of metabolic process	118	3.4e-09	1.7
negative regulation of macromolecule metabolic process	111	3.5e-09	1.7
myeloid cell development	15	4e-09	8
regulation of blood coagulation	16	6.9e-09	7
regulation of hemostasis	16	6.9e-09	7
regulation of immune system process	70	7.3e-09	2.1
neutral lipid metabolic process	18	7.5e-09	6
skeletal system development	39	8.1e-09	2.9
regulation of cellular component movement	54	8.3e-09	2.4
anatomical structure morphogenesis	122	9e-09	1.7
DNA packaging	22	9.1e-09	4.7
negative regulation of catalytic activity	46	9.5e-09	2.6
regulation of proteolysis	44	1e-08	2.7
DNA conformation change	24	1.2e-08	4.3
cell motility	73	1.3e-08	2
localization of cell	73	1.3e-08	2
regulation of coagulation	16	1.3e-08	6.7
biological adhesion	82	1.4e-08	1.9
blood coagulation	22	1.7e-08	4.5
cell adhesion	81	2.1e-08	1.9
triglyceride metabolic process	16	2.5e-08	6.4
negative regulation of response to wounding	14	3.1e-08	7.5
acylglycerol metabolic process	17	3.9e-08	5.7
movement of cell or subcellular component	85	4.6e-08	1.8
porphyrin-containing compound metabolic process	11	5.6e-08	10.5
hemostasis	22	5.7e-08	4.2
response to hormone	51	5.8e-08	2.3
cell differentiation	163	6e-08	1.5
cellular component organization	214	6.3e-08	1.4
protein-DNA complex assembly	21	6.3e-08	4.4
collagen fibril organization	11	7.2e-08	10.2
positive regulation of metabolic process	127	7.8e-08	1.6
coagulation	22	8.1e-08	4.2
growth	59	8.2e-08	2.1
response to endogenous stimulus	80	8.9e-08	1.9
positive regulation of macromolecule metabolic process	120	9.1e-08	1.6
humoral immune response	21	9.2e-08	4.3
negative regulation of response to external stimulus	26	1.1e-07	3.5
anatomical structure formation involved in morphogenesis	67	1.3e-07	2
negative regulation of developmental process	51	1.3e-07	2.2
protein-DNA complex subunit organization	22	1.4e-07	4
cellular component organization or biogenesis	217	1.5e-07	1.3
positive regulation of fibroblast proliferation	13	1.6e-07	7.3
tissue migration	24	1.9e-07	3.7
response to lipid	56	2.5e-07	2.1
hematopoietic or lymphoid organ development	54	2.6e-07	2.1
cellular component assembly	106	2.6e-07	1.6
homeostasis of number of cells	26	2.9e-07	3.3
hemopoiesis	52	2.9e-07	2.2
tetrapyrrole metabolic process	11	3e-07	8.9
muscle structure development	42	3e-07	2.4
regeneration	21	3.1e-07	4
positive regulation of cell motility	34	3.3e-07	2.7
regulation of metabolic process	217	3.5e-07	1.3
cellular response to organic substance	95	3.6e-07	1.7
acute inflammatory response	17	4.1e-07	4.9
gland development	35	4.1e-07	2.7
cellular developmental process	169	4.3e-07	1.4
positive regulation of cell migration	33	4.7e-07	2.8
positive regulation of cellular process	179	4.8e-07	1.4
organ morphogenesis	57	4.8e-07	2
response to drug	33	5e-07	2.7
regulation of wound healing	17	5.1e-07	4.8
regulation of cellular metabolic process	204	5.3e-07	1.3
biological regulation	370	5.4e-07	1.2
positive regulation of cellular component movement	34	5.6e-07	2.7
inflammatory response	40	6e-07	2.4
regulation of cell differentiation	84	6.1e-07	1.7
positive regulation of locomotion	34	6.2e-07	2.7
chemical homeostasis	59	6.4e-07	2
positive regulation of cell proliferation	53	6.6e-07	2.1
positive regulation of response to stimulus	85	6.6e-07	1.7
ameboidal-type cell migration	28	7.2e-07	3
single-organism metabolic process	143	7.3e-07	1.5
regulation of macromolecule metabolic process	205	8.1e-07	1.3
regulation of molecular function	97	8.1e-07	1.6
outflow tract morphogenesis	13	9.1e-07	6.3
regulation of anatomical structure morphogenesis	56	9.2e-07	2
multicellular organismal process	270	9.4e-07	1.2
negative regulation of cell proliferation	41	9.4e-07	2.4
cellular response to chemical stimulus	110	9.5e-07	1.6
regulation of defense response	39	1e-06	2.4
heart development	39	1e-06	2.4
immune system development	54	1.1e-06	2
epithelial cell proliferation	29	1.3e-06	2.9
regulation of angiogenesis	22	1.4e-06	3.5
epithelial cell migration	22	1.6e-06	3.5
single-organism process	418	1.6e-06	1.1
embryo development	60	1.6e-06	1.9
developmental growth	43	1.7e-06	2.2
cell-substrate adhesion	25	1.7e-06	3.1
epithelium migration	22	1.9e-06	3.4
regulation of vasculature development	23	1.9e-06	3.3
regulation of cellular component organization	102	2e-06	1.6
striated muscle tissue development	30	2.5e-06	2.7
muscle tissue development	31	2.8e-06	2.6
regulation of body fluid levels	27	2.9e-06	2.9
regulation of primary metabolic process	199	3e-06	1.3
sensory organ development	38	3.3e-06	2.3
gene silencing	24	3.4e-06	3.1
acute-phase response	10	3.7e-06	7.9
positive regulation of gene expression	78	3.7e-06	1.7
ossification	29	3.8e-06	2.7
cellular component biogenesis	109	3.8e-06	1.5
negative regulation of molecular function	50	4e-06	2
regulation of cell adhesion	39	4.1e-06	2.3
metabolic process	340	4.1e-06	1.2
response to reactive oxygen species	20	5e-06	3.5
aging	24	5.7e-06	3
regulation of response to wounding	17	6.6e-06	4
muscle organ development	28	6.6e-06	2.7
positive regulation of cell adhesion	27	6.8e-06	2.7
positive regulation of developmental process	61	8.3e-06	1.8
endothelial cell proliferation	14	8.7e-06	4.7
artery development	13	8.8e-06	5.1
response to toxic substance	16	9.1e-06	4.1
chromatin organization	42	9.3e-06	2.1
cellular response to oxygen-containing compound	54	1e-05	1.9
regulation of gene expression, epigenetic	24	1e-05	2.9
regulation of localization	103	1.2e-05	1.5
regulation of biological process	350	1.2e-05	1.1
response to stimulus	287	1.3e-05	1.2
response to transition metal nanoparticle	15	1.4e-05	4.2
cellular response to endogenous stimulus	58	1.4e-05	1.8
endothelial cell migration	16	1.5e-05	3.9
regulation of fibroblast proliferation	13	1.5e-05	4.8
regulation of protein metabolic process	101	1.5e-05	1.5
immune effector process	42	1.5e-05	2.1
chordate embryonic development	41	1.6e-05	2.1
organ growth	17	1.6e-05	3.7
iron ion homeostasis	12	1.6e-05	5.3
fibroblast proliferation	13	1.7e-05	4.8
urogenital system development	26	1.8e-05	2.7
regulation of plasma lipoprotein particle levels	10	1.9e-05	6.5
response to hypoxia	23	2e-05	2.9
protein tetramerization	16	2e-05	3.8
response to abiotic stimulus	56	2.1e-05	1.8
embryo development ending in birth or egg hatching	41	2.1e-05	2.1
complement activation	11	2.1e-05	5.7
negative regulation of response to stimulus	63	2.2e-05	1.7
regulation of growth	39	2.2e-05	2.1
response to oxidative stress	28	2.2e-05	2.5
negative regulation of transcription, DNA-templated	58	2.2e-05	1.8
regulation of epithelial cell proliferation	24	2.2e-05	2.8
bone development	18	2.2e-05	3.4
negative regulation of RNA biosynthetic process	59	2.2e-05	1.8
cellular response to metal ion	15	2.3e-05	4
regulation of epithelial cell migration	17	2.3e-05	3.6
cell growth	30	2.5e-05	2.4
positive regulation of cellular metabolic process	109	2.6e-05	1.5
regulation of cellular protein metabolic process	94	2.7e-05	1.5
negative regulation of gene expression	72	2.9e-05	1.6
negative regulation of nucleic acid-templated transcription	58	3.1e-05	1.8
response to decreased oxygen levels	23	3.2e-05	2.8
cellular macromolecular complex assembly	46	3.2e-05	1.9
negative regulation of RNA metabolic process	60	3.4e-05	1.7
response to other organism	51	3.4e-05	1.8
response to peptide hormone	26	3.4e-05	2.6
response to external biotic stimulus	51	3.5e-05	1.8
mesenchyme development	20	3.8e-05	3
immune response	58	4e-05	1.8
regulation of myeloid cell differentiation	18	4.8e-05	3.2
oxidation-reduction process	47	4.8e-05	1.9
organic substance metabolic process	323	4.9e-05	1.2
pigment metabolic process	10	5e-05	5.8
epithelium development	55	5.1e-05	1.8
response to organonitrogen compound	45	5.2e-05	1.9
single-organism biosynthetic process	56	5.2e-05	1.8
sensory organ morphogenesis	22	5.3e-05	2.8
regulation of anatomical structure size	32	5.4e-05	2.2
response to acid chemical	26	5.6e-05	2.5
cholesterol homeostasis	10	5.6e-05	5.7
sterol homeostasis	10	5.6e-05	5.7
renal system development	23	5.7e-05	2.7
cell death	83	6e-05	1.5
cytokine production	35	6e-05	2.1
positive regulation of cellular component organization	58	6.2e-05	1.7
negative regulation of growth	20	6.2e-05	2.9
regulation of endothelial cell proliferation	12	6.3e-05	4.6
muscle cell proliferation	17	6.3e-05	3.3
innate immune response	36	6.3e-05	2.1
response to peptide	27	6.6e-05	2.4
response to oxygen levels	25	6.8e-05	2.5
response to cytokine	37	7.3e-05	2
regulation of immune effector process	27	7.4e-05	2.4
organ regeneration	11	7.4e-05	4.9
response to growth factor	35	7.5e-05	2.1
tube development	38	7.6e-05	2
positive regulation of transport	49	7.6e-05	1.8
cell-matrix adhesion	16	7.7e-05	3.4
cellular response to growth factor stimulus	34	8.1e-05	2.1
liver development	15	8.1e-05	3.6
positive regulation of biosynthetic process	74	8.2e-05	1.6
skeletal system morphogenesis	19	8.4e-05	3
response to carbohydrate	19	8.4e-05	3
negative regulation of cellular protein metabolic process	47	9e-05	1.8
negative regulation of angiogenesis	11	9.1e-05	4.8
negative regulation of protein metabolic process	49	9.5e-05	1.8
regulation of inflammatory response	21	9.7e-05	2.7
hepaticobiliary system development	15	0.0001	3.5
cardiac muscle tissue growth	11	0.0001	4.8
regulation of lipase activity	10	0.0001	5.3
regulation of cellular process	332	0.0001	1.1
single-organism transport	117	0.00011	1.4
localization	190	0.00012	1.3
gland morphogenesis	14	0.00012	3.7
negative regulation of blood vessel morphogenesis	11	0.00012	4.7
response to biotic stimulus	51	0.00013	1.8
positive regulation of cellular biosynthetic process	72	0.00013	1.6
positive regulation of response to external stimulus	20	0.00013	2.8
small molecule metabolic process	74	0.00013	1.6
regulation of cell death	69	0.00014	1.6
negative regulation of locomotion	20	0.00014	2.7
protein processing	18	0.00014	3
muscle cell differentiation	26	0.00014	2.3
response to nitrogen compound	48	0.00014	1.8
cell development	90	0.00015	1.5
programmed cell death	77	0.00015	1.5
response to bacterium	36	0.00015	2
response to organic cyclic compound	48	0.00015	1.8
negative regulation of nucleobase-containing compound metabolic process	62	0.00016	1.6
cardiac muscle tissue development	18	0.00016	2.9
embryonic organ development	29	0.00017	2.2
response to mechanical stimulus	18	0.00018	2.9
blood circulation	27	0.00019	2.3
cellular chemical homeostasis	39	0.00019	1.9
positive regulation of macromolecule biosynthetic process	67	0.00019	1.6
lipid localization	23	0.00019	2.5
kidney development	21	0.00019	2.6
regulation of reactive oxygen species metabolic process	15	0.00019	3.3
negative regulation of vasculature development	11	0.00019	4.4
defense response to Gram-positive bacterium	11	0.00019	4.4
heart growth	11	0.00019	4.4
cellular response to inorganic substance	17	0.0002	3
positive regulation of kinase activity	26	0.0002	2.3
organic hydroxy compound transport	16	0.00021	3.1
positive regulation of intracellular signal transduction	44	0.00021	1.8
positive regulation of cell-cell adhesion	17	0.00021	3
negative regulation of cytokine production	17	0.00021	3
circulatory system process	27	0.00021	2.2
proteolysis	66	0.00022	1.6
positive regulation of phosphorus metabolic process	49	0.00023	1.7
positive regulation of phosphate metabolic process	49	0.00023	1.7
developmental cell growth	17	0.00023	2.9
single-organism localization	121	0.00025	1.4
protein heterooligomerization	14	0.00025	3.4
apoptotic process	73	0.00026	1.5
negative regulation of cellular macromolecule biosynthetic process	62	0.00026	1.6
negative regulation of biosynthetic process	67	0.00026	1.6
regulation of cardiac muscle tissue development	10	0.00026	4.7
DNA methylation	10	0.00026	4.7
DNA alkylation	10	0.00026	4.7
regulation of developmental growth	23	0.00026	2.4
response to monosaccharide	17	0.00026	2.9
steroid metabolic process	19	0.00026	2.7
response to hydrogen peroxide	13	0.00026	3.6
negative regulation of epithelial cell proliferation	13	0.00026	3.6
regulation of endothelial cell migration	12	0.00027	3.9
ear development	18	0.00027	2.8
bone morphogenesis	11	0.00027	4.2
protein maturation	19	0.00028	2.7
regulation of symbiosis, encompassing mutualism through parasitism	22	0.00028	2.5
ventricular septum development	10	0.00029	4.7
response to heat	11	0.0003	4.2
glycerolipid metabolic process	20	0.0003	2.6
regulation of cell growth	25	0.00031	2.3
regulation of cytokine production	31	0.00031	2
cellular homeostasis	42	0.00031	1.8
negative regulation of nitrogen compound metabolic process	67	0.00032	1.6
positive regulation of cell differentiation	46	0.00032	1.7
regulation of kinase activity	35	0.00033	1.9
negative regulation of cell death	48	0.00034	1.7
regulation of protein phosphorylation	57	0.00035	1.6
negative regulation of cellular component movement	19	0.00036	2.6
chromosome organization	49	0.00037	1.7
cellular response to transforming growth factor beta stimulus	16	0.00037	2.9
epithelial cell apoptotic process	11	0.00038	4.1
digestive system development	14	0.00039	3.3
positive regulation of phosphorylation	44	0.00039	1.8
positive regulation of transferase activity	28	0.0004	2.1
regulation of phosphorylation	60	0.0004	1.6
tissue remodeling	15	0.00041	3.1
negative regulation of cellular biosynthetic process	65	0.00043	1.5
response to transforming growth factor beta	16	0.00044	2.9
regulation of cell morphogenesis involved in differentiation	23	0.00046	2.3
negative regulation of macromolecule biosynthetic process	63	0.00046	1.6
response to glucose	16	0.00046	2.9
protein oligomerization	29	0.00046	2.1
transition metal ion homeostasis	12	0.00048	3.6
multi-organism process	91	0.00048	1.4
positive regulation of signal transduction	57	0.0005	1.6
regulation of apoptotic process	62	0.00052	1.6
developmental growth involved in morphogenesis	17	0.00052	2.7
regulation of hemopoiesis	23	0.00054	2.3
reactive oxygen species metabolic process	17	0.00057	2.7
positive regulation of protein phosphorylation	42	0.00058	1.7
biosynthetic process	194	0.00058	1.2
regulation of blood vessel size	14	0.00058	3.1
regulation of viral process	20	0.00059	2.4
response to hexose	16	0.00059	2.8
positive regulation of cell communication	62	0.0006	1.5
eye development	24	0.0006	2.2
regulation of protein kinase activity	32	0.0006	1.9
positive regulation of immune system process	38	0.00061	1.8
regulation of tube size	14	0.00062	3.1
response to calcium ion	12	0.00063	3.5
regulation of cell-cell adhesion	23	0.00063	2.3
vascular process in circulatory system	15	0.00063	2.9
positive regulation of signaling	62	0.00066	1.5
heart morphogenesis	18	0.00068	2.6
regulation of programmed cell death	62	0.00069	1.5
tissue morphogenesis	33	0.00069	1.9
negative regulation of cellular component organization	34	0.00071	1.9
DNA methylation or demethylation	10	0.00075	4.1
xenophagy	11	0.00075	3.7
carboxylic acid metabolic process	38	0.00077	1.8
negative regulation of apoptotic process	43	0.00077	1.7
organic acid metabolic process	41	0.00078	1.7
positive regulation of catalytic activity	44	0.00079	1.7
regulation of ossification	16	0.00079	2.7
mesenchymal cell development	14	0.00081	3
positive regulation of protein kinase activity	23	0.00082	2.2
macromolecule metabolic process	274	0.00082	1.1
positive regulation of vasculature development	13	0.00083	3.2
response to molecule of bacterial origin	24	0.00084	2.2
cellular metabolic process	298	0.00085	1.1
positive regulation of nucleobase-containing compound metabolic process	66	0.00085	1.5
oxoacid metabolic process	38	0.00087	1.8
palate development	10	0.00087	4
regulation of multi-organism process	25	0.00089	2.1
cellular response to hormone stimulus	29	0.00092	2
regulation of transferase activity	37	0.00092	1.8
transport	147	0.00093	1.3
positive regulation of nitrogen compound metabolic process	69	0.00099	1.5
cell morphogenesis involved in differentiation	38	0.001	1.8
positive regulation of angiogenesis	12	0.001	3.3
response to steroid hormone	22	0.0011	2.2
negative regulation of programmed cell death	43	0.0011	1.7
regulation of cell morphogenesis	30	0.0011	1.9
positive regulation of lipid metabolic process	13	0.0011	3.1
cardiocyte differentiation	13	0.0011	3.1
positive regulation of endocytosis	12	0.0011	3.3
ion homeostasis	35	0.0011	1.8
cell-cell adhesion	48	0.0011	1.6
negative regulation of extrinsic apoptotic signaling pathway	10	0.0012	3.8
cation homeostasis	33	0.0012	1.8
cardiac septum development	11	0.0012	3.5
response to lipopolysaccharide	23	0.0012	2.1
response to temperature stimulus	13	0.0012	3
negative regulation of cell growth	14	0.0012	2.9
embryonic skeletal system development	12	0.0012	3.2
defense response to other organism	31	0.0013	1.9
regulation of signal transduction	91	0.0013	1.4
cardiac chamber morphogenesis	12	0.0013	3.2
axon development	25	0.0013	2
chemotaxis	28	0.0013	1.9
establishment of localization	150	0.0014	1.2
receptor-mediated endocytosis	15	0.0014	2.7
myeloid leukocyte differentiation	15	0.0014	2.7
metal ion homeostasis	30	0.0014	1.9
regulation of myeloid leukocyte differentiation	11	0.0014	3.4
lipid transport	19	0.0014	2.3
cell surface receptor signaling pathway	85	0.0014	1.4
female pregnancy	15	0.0014	2.7
morphogenesis of an epithelium	28	0.0014	1.9
taxis	28	0.0014	1.9
regulation of cytokine secretion	13	0.0014	3
DNA modification	10	0.0015	3.7
positive regulation of ossification	10	0.0015	3.7
regulation of signaling	101	0.0015	1.3
cardiac chamber development	14	0.0015	2.8
regulation of embryonic development	11	0.0016	3.4
mesenchymal cell differentiation	14	0.0016	2.8
response to ketone	14	0.0016	2.8
multi-multicellular organism process	16	0.0016	2.6
cardiac ventricle development	12	0.0017	3.1
positive regulation of defense response to virus by host	11	0.0017	3.4
regulation of organ growth	10	0.0017	3.6
positive regulation of nucleic acid-templated transcription	55	0.0017	1.5
positive regulation of transcription, DNA-templated	55	0.0017	1.5
inorganic ion homeostasis	33	0.0018	1.8
positive regulation of protein serine/threonine kinase activity	17	0.0018	2.4
axon guidance	15	0.0018	2.6
inner ear development	15	0.0018	2.6
positive regulation of RNA biosynthetic process	55	0.0018	1.5
digestive tract development	12	0.0019	3.1
neuron projection guidance	15	0.0019	2.6
negative regulation of developmental growth	10	0.0019	3.6
glycosaminoglycan metabolic process	10	0.0019	3.6
regulation of biosynthetic process	141	0.002	1.2
organic cyclic compound biosynthetic process	139	0.0021	1.3
regulation of phosphate metabolic process	64	0.0021	1.5
cellular response to nitrogen compound	30	0.0021	1.8
cellular response to organonitrogen compound	27	0.0021	1.9
regulation of phosphorus metabolic process	64	0.0021	1.5
lipid homeostasis	11	0.0021	3.2
interspecies interaction between organisms	31	0.0022	1.8
symbiosis, encompassing mutualism through parasitism	31	0.0022	1.8
connective tissue development	17	0.0022	2.4
organic substance biosynthetic process	187	0.0023	1.2
regulation of cysteine-type endopeptidase activity involved in apoptotic process	14	0.0024	2.7
regulation of cell communication	99	0.0024	1.3
heterocycle biosynthetic process	135	0.0024	1.3
positive regulation of molecular function	52	0.0025	1.5
positive regulation of cellular protein metabolic process	54	0.0026	1.5
eye morphogenesis	13	0.0026	2.8
positive regulation of epithelial cell proliferation	13	0.0026	2.8
positive regulation of protein metabolic process	57	0.0026	1.5
positive regulation of RNA metabolic process	56	0.0026	1.5
cofactor metabolic process	21	0.0027	2.1
positive regulation of secretion	23	0.0027	2
embryonic morphogenesis	31	0.0028	1.8
protein polymerization	16	0.0028	2.4
regulation of gene expression	142	0.0028	1.2
response to estradiol	11	0.003	3.1
regulation of defense response to virus by host	11	0.003	3.1
negative regulation of multi-organism process	12	0.003	2.9
response to estrogen	10	0.003	3.4
muscle cell development	13	0.003	2.7
regulation of cell development	43	0.0031	1.6
negative regulation of immune system process	22	0.0031	2
in utero embryonic development	24	0.0031	1.9
regulation of protein serine/threonine kinase activity	22	0.0031	2
cytokine secretion	13	0.0032	2.7
gonad development	16	0.0033	2.4
regulation of cell-substrate adhesion	13	0.0033	2.7
cellular biosynthetic process	183	0.0033	1.2
regulation of transport	69	0.0034	1.4
positive regulation of growth	17	0.0034	2.3
kidney epithelium development	12	0.0034	2.8
leukocyte migration	18	0.0035	2.2
reproductive structure development	25	0.0035	1.9
camera-type eye development	20	0.0036	2.1
epithelial cell differentiation	30	0.0037	1.8
positive regulation of MAPK cascade	24	0.0038	1.9
aromatic compound biosynthetic process	134	0.0039	1.2
single-organism cellular process	364	0.0039	1.1
development of primary sexual characteristics	16	0.0039	2.3
reproductive system development	25	0.004	1.9
biomineral tissue development	11	0.0041	3
regulation of extrinsic apoptotic signaling pathway	12	0.0042	2.8
endocytosis	26	0.0042	1.8
striated muscle cell differentiation	17	0.0045	2.2
response to amino acid	13	0.0045	2.6
positive regulation of developmental growth	13	0.0047	2.6
female sex differentiation	11	0.0048	2.9
axonogenesis	22	0.0049	1.9
regulation of system process	25	0.0049	1.8
multicellular organismal homeostasis	19	0.0049	2.1
aminoglycan metabolic process	10	0.005	3.1
negative regulation of cell motility	15	0.005	2.3
enzyme linked receptor protein signaling pathway	36	0.005	1.6
regulation of endopeptidase activity	16	0.0051	2.3
positive regulation of cell morphogenesis involved in differentiation	13	0.0051	2.6
regulation of lipid metabolic process	18	0.0052	2.1
single organism cell adhesion	35	0.0052	1.6
epithelial tube morphogenesis	20	0.0054	2
DNA metabolic process	38	0.0057	1.6
primary metabolic process	293	0.0058	1.1
cofactor biosynthetic process	11	0.0058	2.8
organic hydroxy compound metabolic process	20	0.0062	2
regulation of intracellular signal transduction	59	0.0062	1.4
cardiac muscle cell differentiation	10	0.0062	3
positive regulation of transcription from RNA polymerase II promoter	43	0.0062	1.5
embryonic organ morphogenesis	18	0.0063	2.1
cellular ion homeostasis	28	0.0065	1.7
regulation of cysteine-type endopeptidase activity	14	0.0066	2.4
regulation of response to biotic stimulus	14	0.0066	2.4
cellular response to stress	63	0.0068	1.4
negative regulation of cell differentiation	34	0.0068	1.6
regulation of endocytosis	14	0.0068	2.4
MAPK cascade	31	0.0068	1.7
response to extracellular stimulus	23	0.0069	1.9
cartilage development	13	0.007	2.5
osteoblast differentiation	14	0.0071	2.3
regulation of organ morphogenesis	13	0.0073	2.4
regulation of striated muscle tissue development	11	0.0073	2.7
signal transduction by protein phosphorylation	31	0.0074	1.7
defense response to bacterium	17	0.0074	2.1
regulation of cellular biosynthetic process	135	0.0078	1.2
Ras protein signal transduction	17	0.0079	2.1
regulation of muscle organ development	11	0.008	2.7
negative regulation of endopeptidase activity	10	0.008	2.9
monocarboxylic acid metabolic process	26	0.0081	1.7
tube morphogenesis	21	0.0081	1.9
nervous system development	80	0.0081	1.3
regulation of peptidyl-tyrosine phosphorylation	14	0.0081	2.3
negative regulation of cell migration	14	0.0081	2.3
cellular response to extracellular stimulus	13	0.0082	2.4
protein phosphorylation	64	0.0083	1.4
regulation of muscle tissue development	11	0.0083	2.7
nitrogen compound metabolic process	202	0.0084	1.1
ovulation cycle	10	0.0084	2.9
regulation of axonogenesis	12	0.0087	2.5
cellular lipid metabolic process	38	0.0088	1.5
organic acid biosynthetic process	15	0.0088	2.2
organonitrogen compound metabolic process	73	0.0089	1.3
cellular cation homeostasis	27	0.0089	1.7
ear morphogenesis	10	0.0093	2.8
positive regulation of cell projection organization	20	0.0093	1.9
regulation of immune response	28	0.0094	1.7
transmembrane receptor protein tyrosine kinase signaling pathway	24	0.0094	1.8
response to nutrient	12	0.0094	2.5
regulation of protein modification process	60	0.0095	1.4
single organismal cell-cell adhesion	32	0.0095	1.6
regulation of osteoblast differentiation	10	0.0097	2.8
response to corticosteroid	12	0.0098	2.5
neuron projection extension	11	0.0099	2.6
regulation of defense response to virus	11	0.01	2.6
positive regulation of protein modification process	43	0.01	1.5
positive regulation of catabolic process	15	0.01	2.2
extrinsic apoptotic signaling pathway	14	0.011	2.2
regulation of vesicle-mediated transport	22	0.011	1.8
negative regulation of signal transduction	41	0.011	1.5
positive regulation of secretion by cell	20	0.011	1.9
striated muscle cell development	11	0.011	2.6
regulation of lipid biosynthetic process	11	0.011	2.6
positive regulation of cytokine production	19	0.011	1.9
alpha-amino acid metabolic process	12	0.011	2.4
gastrulation	12	0.011	2.4
phosphorylation	73	0.011	1.3
response to radiation	21	0.012	1.8
cellular nitrogen compound biosynthetic process	150	0.012	1.2
fat cell differentiation	13	0.012	2.3
regulation of secretion	32	0.012	1.6
negative regulation of cell adhesion	14	0.012	2.2
carboxylic acid biosynthetic process	14	0.012	2.2
lipid metabolic process	47	0.012	1.4
regulation of cell projection organization	29	0.012	1.6
ERK1 and ERK2 cascade	15	0.012	2.1
regulation of cellular response to growth factor stimulus	14	0.012	2.2
post-embryonic development	10	0.012	2.7
smooth muscle cell proliferation	10	0.012	2.7
response to nutrient levels	21	0.012	1.8
regulation of cell activation	24	0.012	1.7
central nervous system development	39	0.013	1.5
cellular metal ion homeostasis	24	0.013	1.7
regulation of cellular component size	19	0.013	1.9
response to glucocorticoid	11	0.013	2.5
morphogenesis of a branching structure	14	0.013	2.2
tube formation	11	0.014	2.5
cellular response to peptide	15	0.014	2.1
regulation of cellular component biogenesis	33	0.014	1.6
head development	33	0.014	1.6
positive regulation of protein secretion	14	0.014	2.1
apoptotic signaling pathway	26	0.014	1.7
positive regulation of hydrolase activity	22	0.014	1.8
negative regulation of hemopoiesis	10	0.014	2.6
regulation of nitrogen compound metabolic process	135	0.015	1.2
regulation of smooth muscle cell proliferation	10	0.015	2.6
negative regulation of phosphorylation	21	0.015	1.8
regulation of MAPK cascade	29	0.016	1.6
regulation of cell size	12	0.016	2.3
regulation of leukocyte differentiation	15	0.016	2
phosphorus metabolic process	96	0.016	1.2
hormone metabolic process	11	0.016	2.4
regulation of ERK1 and ERK2 cascade	15	0.016	2
organic cyclic compound metabolic process	177	0.016	1.1
cellular response to nutrient levels	11	0.017	2.4
cellular response to peptide hormone stimulus	14	0.017	2.1
regulation of blood circulation	14	0.017	2.1
organic substance transport	84	0.017	1.3
cellular response to external stimulus	15	0.017	2
cellular response to lipid	26	0.017	1.6
positive regulation of cellular catabolic process	12	0.017	2.3
appendage development	12	0.017	2.3
limb development	12	0.017	2.3
cellular response to carbohydrate stimulus	10	0.018	2.5
negative regulation of cell development	18	0.018	1.9
regulation of leukocyte migration	11	0.018	2.4
regulation of macromolecule biosynthetic process	127	0.018	1.2
peptidyl-amino acid modification	39	0.018	1.5
alcohol metabolic process	14	0.018	2.1
multi-organism cellular process	26	0.018	1.6
positive regulation of cell development	26	0.018	1.6
regulation of chemotaxis	12	0.019	2.2
positive regulation of defense response	15	0.019	2
limb morphogenesis	11	0.019	2.4
appendage morphogenesis	11	0.019	2.4
embryonic epithelial tube formation	10	0.019	2.5
negative regulation of cell communication	44	0.02	1.4
epithelial tube formation	10	0.02	2.5
phosphate-containing compound metabolic process	95	0.02	1.2
negative regulation of signaling	44	0.02	1.4
sex differentiation	16	0.02	1.9
cellular response to cytokine stimulus	24	0.021	1.6
male gonad development	10	0.021	2.5
development of primary male sexual characteristics	10	0.021	2.5
small molecule biosynthetic process	21	0.021	1.7
regulation of neuron projection development	23	0.021	1.7
nephron development	10	0.022	2.4
secretion	41	0.022	1.4
fatty acid metabolic process	18	0.023	1.8
negative regulation of protein phosphorylation	19	0.023	1.8
gliogenesis	15	0.023	2
regulation of secretion by cell	29	0.023	1.5
nitrogen compound transport	29	0.024	1.5
response to alcohol	11	0.024	2.3
regulation of protein secretion	20	0.024	1.7
positive regulation of MAP kinase activity	11	0.026	2.2
cellular lipid catabolic process	11	0.026	2.2
regulation of cellular macromolecule biosynthetic process	123	0.026	1.2
branching morphogenesis of an epithelial tube	11	0.027	2.2
cellular component morphogenesis	50	0.027	1.3
viral process	25	0.028	1.6
negative regulation of apoptotic signaling pathway	12	0.029	2.1
regulation of nucleobase-containing compound metabolic process	124	0.029	1.2
cell morphogenesis involved in neuron differentiation	23	0.029	1.6
maintenance of location	15	0.03	1.9
single-organism catabolic process	29	0.03	1.5
positive regulation of immune response	21	0.031	1.6
protein homooligomerization	15	0.031	1.9
neural tube development	11	0.032	2.2
negative regulation of transcription from RNA polymerase II promoter	30	0.032	1.5
morphogenesis of a branching epithelium	12	0.032	2.1
tissue homeostasis	12	0.032	2.1
positive regulation of ERK1 and ERK2 cascade	11	0.033	2.2
small molecule catabolic process	14	0.033	1.9
positive regulation of neuron projection development	15	0.034	1.8
skeletal muscle tissue development	11	0.034	2.1
neuron projection morphogenesis	24	0.034	1.6
regulation of hormone levels	22	0.034	1.6
regulation of transcription from RNA polymerase II promoter	61	0.035	1.3
hexose metabolic process	12	0.035	2
regulation of leukocyte proliferation	12	0.035	2
neurogenesis	57	0.036	1.3
response to virus	17	0.036	1.7
positive regulation of peptidyl-tyrosine phosphorylation	10	0.036	2.2
cellular protein complex assembly	22	0.037	1.6
macromolecule biosynthetic process	151	0.037	1.1
positive regulation of homeostatic process	12	0.037	2
actin filament organization	16	0.038	1.8
regulation of nervous system development	35	0.038	1.4
cell morphogenesis	46	0.039	1.3
regulation of MAP kinase activity	14	0.039	1.9
positive regulation of cell activation	15	0.039	1.8
cellular response to acid chemical	13	0.039	1.9
cell activation	35	0.039	1.4
cellular macromolecule metabolic process	236	0.04	1.1
transcription, DNA-templated	100	0.04	1.2
anatomical structure homeostasis	16	0.04	1.8
carbohydrate homeostasis	13	0.041	1.9
glucose homeostasis	13	0.041	1.9
regulation of homeostatic process	21	0.042	1.6
skeletal muscle organ development	11	0.042	2.1
positive regulation of T cell activation	10	0.043	2.2
nucleobase-containing compound biosynthetic process	123	0.044	1.2
monosaccharide metabolic process	12	0.045	1.9
peptidyl-serine modification	14	0.045	1.8
positive regulation of cell death	25	0.046	1.5
transcription from RNA polymerase II promoter	58	0.046	1.3
morphogenesis of embryonic epithelium	10	0.047	2.1
cellular amino acid metabolic process	11	0.047	2
lung development	12	0.047	1.9
regulation of small GTPase mediated signal transduction	12	0.047	1.9
monocarboxylic acid biosynthetic process	10	0.048	2.1
cell chemotaxis	13	0.049	1.9
response to light stimulus	14	0.049	1.8
male sex differentiation	10	0.05	2.1
small GTPase mediated signal transduction	21	0.05	1.6
respiratory tube development	12	0.051	1.9
respiratory system development	13	0.052	1.8
regulation of apoptotic signaling pathway	17	0.052	1.7
regulation of Ras protein signal transduction	11	0.052	2
positive regulation of proteolysis	13	0.055	1.8
regulation of neurogenesis	31	0.056	1.4
regulation of RNA biosynthetic process	108	0.056	1.2
positive regulation of leukocyte activation	14	0.056	1.8
organic anion transport	14	0.056	1.8
neuron projection development	34	0.057	1.4
positive regulation of leukocyte cell-cell adhesion	10	0.057	2
energy derivation by oxidation of organic compounds	12	0.058	1.9
ion transport	47	0.058	1.3
negative regulation of neurogenesis	14	0.059	1.7
regulation of RNA metabolic process	111	0.059	1.2
phagocytosis	10	0.059	2
regulation of mononuclear cell proliferation	11	0.059	1.9
positive regulation of DNA metabolic process	11	0.059	1.9
gene expression	157	0.06	1.1
cellular process	443	0.061	1
defense response to virus	14	0.062	1.7
positive regulation of apoptotic process	23	0.063	1.5
macromolecule methylation	13	0.063	1.8
T cell proliferation	10	0.064	2
autophagy	19	0.064	1.6
peptidyl-tyrosine phosphorylation	13	0.065	1.8
muscle contraction	13	0.065	1.8
regulation of transcription, DNA-templated	107	0.065	1.2
vesicle-mediated transport	41	0.066	1.3
generation of precursor metabolites and energy	15	0.066	1.7
muscle system process	16	0.067	1.6
cellular macromolecule biosynthetic process	145	0.067	1.1
heterocycle metabolic process	164	0.067	1.1
glucose metabolic process	10	0.067	2
peptidyl-tyrosine modification	13	0.067	1.8
positive regulation of programmed cell death	23	0.068	1.5
regulation of nucleic acid-templated transcription	107	0.068	1.2
positive regulation of protein transport	20	0.068	1.5
regulation of catabolic process	19	0.069	1.5
transmembrane receptor protein serine/threonine kinase signaling pathway	15	0.07	1.7
regulation of protein complex assembly	16	0.07	1.6
positive regulation of establishment of protein localization	21	0.071	1.5
single-organism carbohydrate metabolic process	24	0.071	1.4
intracellular signal transduction	76	0.074	1.2
carboxylic acid transport	12	0.075	1.8
actin cytoskeleton organization	22	0.076	1.5
rhythmic process	16	0.076	1.6
actin filament-based process	25	0.076	1.4
macroautophagy	14	0.078	1.7
methylation	15	0.079	1.6
regulation of cellular catabolic process	14	0.082	1.7
regulation of cytoskeleton organization	18	0.086	1.5
cellular calcium ion homeostasis	17	0.091	1.5
lymphocyte mediated immunity	12	0.091	1.7
negative regulation of nervous system development	14	0.091	1.6
regulation of leukocyte activation	19	0.092	1.5
cellular aromatic compound metabolic process	164	0.092	1.1
organelle organization	110	0.095	1.1
sulfur compound metabolic process	13	0.096	1.7
response to insulin	11	0.097	1.8
protein secretion	20	0.099	1.5
regulation of leukocyte cell-cell adhesion	13	0.1	1.6

## Sheet: Supplementary Data 3G
Supplementary Data 3G. GO terms for genes increased in E18.5 AZT-treated oocytes
Term	Count	P-Value	Fold Enrichment
nucleic acid metabolic process	174	7.5e-17	1.7
cellular nitrogen compound metabolic process	206	2.1e-16	1.6
cellular macromolecule metabolic process	245	2.5e-16	1.5
heterocycle metabolic process	189	4.7e-16	1.7
nitrogen compound metabolic process	212	5.9e-16	1.6
nucleobase-containing compound metabolic process	186	6e-16	1.7
cellular aromatic compound metabolic process	189	1.5e-15	1.6
organic cyclic compound metabolic process	192	3.3e-15	1.6
primary metabolic process	275	3.5e-14	1.3
cellular metabolic process	273	7.3e-14	1.3
organic substance biosynthetic process	190	1e-13	1.6
macromolecule metabolic process	254	2.1e-13	1.4
macromolecule biosynthetic process	168	2.3e-13	1.6
cellular macromolecule biosynthetic process	165	2.8e-13	1.7
cellular biosynthetic process	186	4.1e-13	1.6
gene expression	174	5.2e-13	1.6
biosynthetic process	190	5.4e-13	1.5
organic substance metabolic process	282	1.1e-12	1.3
regulation of gene expression	148	6.2e-12	1.7
regulation of nitrogen compound metabolic process	145	2.5e-11	1.7
metabolic process	285	5.9e-11	1.3
RNA metabolic process	146	8.6e-11	1.6
cell cycle	69	9e-11	2.3
regulation of macromolecule biosynthetic process	137	9.4e-11	1.7
regulation of cellular macromolecule biosynthetic process	134	1.6e-10	1.7
regulation of nucleobase-containing compound metabolic process	135	1.9e-10	1.7
nuclear division	39	3e-10	3.3
cellular nitrogen compound biosynthetic process	153	4.3e-10	1.6
regulation of biosynthetic process	140	6.2e-10	1.6
chromosome segregation	27	7.5e-10	4.4
nuclear chromosome segregation	24	8.1e-10	4.9
regulation of cellular biosynthetic process	138	9.6e-10	1.6
regulation of macromolecule metabolic process	175	1.2e-09	1.5
regulation of primary metabolic process	172	1.6e-09	1.5
heterocycle biosynthetic process	134	1.7e-09	1.6
organelle fission	39	2e-09	3.1
regulation of RNA metabolic process	123	2.2e-09	1.7
aromatic compound biosynthetic process	134	2.2e-09	1.6
nucleobase-containing compound biosynthetic process	132	2.6e-09	1.6
regulation of cellular metabolic process	170	1.1e-08	1.4
organic cyclic compound biosynthetic process	134	1.2e-08	1.6
regulation of metabolic process	179	1.5e-08	1.4
nucleic acid-templated transcription	119	2.1e-08	1.6
chromosome organization	52	2.5e-08	2.3
cell cycle process	53	2.6e-08	2.3
RNA biosynthetic process	119	2.8e-08	1.6
organelle organization	120	3.5e-08	1.6
sister chromatid segregation	18	5e-08	5.3
regulation of transcription, DNA-templated	115	6e-08	1.6
regulation of nucleic acid-templated transcription	115	6.3e-08	1.6
regulation of RNA biosynthetic process	115	6.9e-08	1.6
cell division	32	5.6e-07	2.8
meiotic cell cycle process	18	6.6e-07	4.5
mitotic nuclear division	27	6.7e-07	3.1
meiotic cell cycle	20	7.4e-07	4
sister chromatid cohesion	10	8.9e-07	9.5
DNA conformation change	18	1.9e-06	4.1
mRNA transport	13	2.2e-06	5.9
DNA packaging	16	3.5e-06	4.4
meiotic nuclear division	16	6.5e-06	4.2
mitotic cell cycle	37	7.4e-06	2.3
DNA metabolic process	40	8.6e-06	2.2
mitotic cell cycle process	34	1e-05	2.3
chromosome organization involved in meiotic cell cycle	10	1.2e-05	7
chromatin organization	35	1.2e-05	2.3
cellular process	357	1.2e-05	1.1
nucleic acid transport	13	2.2e-05	4.7
RNA transport	13	2.2e-05	4.7
mRNA processing	24	2.5e-05	2.7
nucleobase-containing compound transport	14	2.6e-05	4.3
establishment of RNA localization	13	2.8e-05	4.6
RNA processing	34	5.8e-05	2.1
cellular component organization	158	6.2e-05	1.3
regulation of chromosome segregation	10	7.1e-05	5.6
regulation of cell cycle process	26	7.8e-05	2.4
meiotic chromosome segregation	10	9.3e-05	5.4
mitotic sister chromatid segregation	12	0.00012	4.3
regulation of cell cycle	35	0.00013	2
cellular response to DNA damage stimulus	30	0.00017	2.1
cellular component organization or biogenesis	159	0.00019	1.3
RNA localization	13	0.00019	3.8
female gamete generation	11	0.00022	4.3
RNA splicing	19	0.00029	2.7
chromatin remodeling	11	0.00033	4.1
positive regulation of chromosome organization	12	0.00041	3.7
regulation of mitotic cell cycle	21	0.0005	2.4
DNA repair	21	0.00062	2.4
macromolecular complex subunit organization	69	0.00062	1.5
mRNA metabolic process	24	0.00068	2.2
positive regulation of cell cycle	17	0.00076	2.7
DNA replication	15	0.00081	2.9
positive regulation of cell cycle process	13	0.0012	3
protein acylation	13	0.0015	3
cellular protein modification process	95	0.0026	1.3
protein modification process	95	0.0026	1.3
regulation of nuclear division	11	0.0028	3.1
homeostasis of number of cells	15	0.0029	2.5
nucleosome organization	10	0.003	3.4
macromolecule modification	100	0.0033	1.3
protein localization to organelle	29	0.0042	1.8
protein acetylation	11	0.0042	3
macromolecule localization	76	0.0043	1.4
anatomical structure homeostasis	16	0.0049	2.3
regulation of gene expression, epigenetic	15	0.0051	2.3
cellular response to stress	51	0.0061	1.5
cellular protein metabolic process	118	0.0063	1.2
developmental process involved in reproduction	29	0.0078	1.7
transcription, DNA-templated	84	0.0084	1.3
posttranscriptional regulation of gene expression	18	0.009	2
regulation of chromosome organization	14	0.009	2.3
negative regulation of cell cycle process	11	0.0093	2.6
germ cell development	15	0.0096	2.2
apoptotic signaling pathway	22	0.0099	1.8
regulation of translation	16	0.01	2.1
cellular macromolecular complex assembly	30	0.01	1.6
nitrogen compound transport	25	0.011	1.7
organic substance transport	68	0.012	1.3
protein ubiquitination	24	0.012	1.7
regulation of DNA metabolic process	16	0.012	2
sex differentiation	14	0.013	2.2
regulation of apoptotic signaling pathway	16	0.014	2
cell development	63	0.014	1.3
protein modification by small protein conjugation	25	0.014	1.7
cell cycle phase transition	15	0.015	2.1
cellular process involved in reproduction in multicellular organism	16	0.016	2
protein modification by small protein conjugation or removal	28	0.018	1.6
mRNA splicing, via spliceosome	11	0.018	2.4
RNA splicing, via transesterification reactions with bulged adenosine as nucleophile	11	0.018	2.4
cellular protein localization	44	0.018	1.4
cellular localization	63	0.018	1.3
regulation of cellular amide metabolic process	16	0.018	1.9
RNA splicing, via transesterification reactions	11	0.019	2.4
organelle localization	17	0.019	1.9
positive regulation of macromolecule metabolic process	74	0.019	1.3
intracellular protein transport	29	0.02	1.6
cellular macromolecule localization	44	0.021	1.4
spermatogenesis	21	0.021	1.7
male gamete generation	21	0.021	1.7
translation	24	0.025	1.6
protein-DNA complex subunit organization	10	0.026	2.4
positive regulation of organelle organization	21	0.027	1.7
reproductive structure development	18	0.027	1.8
establishment of localization	110	0.027	1.2
single-organism organelle organization	48	0.028	1.4
protein localization	63	0.029	1.3
reproductive system development	18	0.029	1.8
positive regulation of cellular metabolic process	72	0.03	1.3
ribonucleoprotein complex assembly	10	0.03	2.3
intracellular transport	38	0.031	1.4
peptide biosynthetic process	24	0.032	1.6
establishment of organelle localization	14	0.033	1.9
mitotic cell cycle phase transition	13	0.033	2
apoptotic process	49	0.034	1.3
regulation of cell cycle phase transition	11	0.037	2.1
covalent chromatin modification	18	0.039	1.7
ribonucleoprotein complex subunit organization	10	0.04	2.2
protein metabolic process	124	0.04	1.2
establishment of localization in cell	47	0.043	1.3
positive regulation of metabolic process	76	0.044	1.2
localization	133	0.044	1.1
transport	105	0.044	1.2
positive regulation of protein metabolic process	40	0.046	1.4
DNA recombination	10	0.046	2.1
regulation of mitotic cell cycle phase transition	10	0.046	2.1
histone modification	15	0.046	1.8
amide biosynthetic process	25	0.048	1.5
ribonucleoprotein complex biogenesis	15	0.051	1.7
positive regulation of transferase activity	17	0.053	1.7
regulation of organelle organization	33	0.054	1.4
positive regulation of gene expression	46	0.054	1.3
myeloid cell differentiation	14	0.059	1.7
cellular component biogenesis	67	0.06	1.2
positive regulation of cellular protein metabolic process	37	0.061	1.3
intrinsic apoptotic signaling pathway	11	0.062	1.9
peptide metabolic process	26	0.063	1.4
protein transport	46	0.065	1.3
positive regulation of nitrogen compound metabolic process	46	0.068	1.3
programmed cell death	49	0.069	1.3
single organism reproductive process	41	0.071	1.3
regulation of intracellular transport	16	0.074	1.6
homeostatic process	45	0.075	1.3
cellular component assembly	61	0.075	1.2
gamete generation	25	0.076	1.4
glycerolipid metabolic process	11	0.078	1.8
gene silencing	11	0.078	1.8
negative regulation of apoptotic process	27	0.078	1.4
gonad development	10	0.079	1.9
establishment of protein localization	49	0.08	1.2
response to light stimulus	11	0.08	1.8
nucleocytoplasmic transport	14	0.08	1.7
epithelial cell development	10	0.083	1.9
nuclear transport	14	0.084	1.6
development of primary sexual characteristics	10	0.086	1.9
embryo development	32	0.087	1.3
positive regulation of intracellular transport	11	0.088	1.8
cellular amide metabolic process	29	0.088	1.4
regulation of intracellular protein transport	13	0.088	1.7
negative regulation of programmed cell death	27	0.089	1.4
regulation of biological process	249	0.091	1.1
organonitrogen compound biosynthetic process	36	0.093	1.3
in utero embryonic development	15	0.095	1.6
negative regulation of cell cycle	13	0.096	1.7
developmental process	137	0.097	1.1
regulation of apoptotic process	39	0.099	1.3

## Sheet: Supplementary Data 3H
Supplementary Data 3H. GO terms for genes decreased in E18.5 AZT-treated oocytes
Term	Count	P-Value	Fold Enrichment
cellular response to chemical stimulus	47	5.4e-08	2.3
response to wounding	18	7.6e-07	4.4
response to organic substance	48	9.9e-07	2
response to nitrogen compound	25	1.1e-06	3.1
response to chemical	59	1.2e-06	1.8
tissue development	36	1.2e-06	2.4
cellular response to organic substance	38	1.9e-06	2.3
response to external stimulus	40	2.3e-06	2.2
response to organonitrogen compound	22	5.6e-06	3.1
response to endogenous stimulus	31	7.2e-06	2.4
negative regulation of multicellular organismal process	25	1.3e-05	2.7
response to oxygen-containing compound	31	1.5e-05	2.3
negative regulation of biological process	62	1.6e-05	1.6
positive regulation of macromolecule metabolic process	43	1.7e-05	1.9
anatomical structure development	71	1.9e-05	1.5
apoptotic process	32	1.9e-05	2.3
positive regulation of metabolic process	45	1.9e-05	1.9
cellular amide metabolic process	23	2.1e-05	2.8
response to stress	50	2.1e-05	1.8
response to cytokine	18	2.4e-05	3.4
developmental process	72	2.9e-05	1.5
cell death	34	3.1e-05	2.1
cellular response to oxygen-containing compound	23	3.1e-05	2.7
positive regulation of cellular metabolic process	42	3.3e-05	1.9
response to growth factor	17	3.4e-05	3.4
single-multicellular organism process	73	4.2e-05	1.5
animal organ development	49	4.6e-05	1.7
programmed cell death	32	5e-05	2.1
cellular response to endogenous stimulus	24	5.8e-05	2.5
peptide metabolic process	20	5.8e-05	2.9
single-organism developmental process	70	6.3e-05	1.5
negative regulation of response to external stimulus	11	6.8e-05	5
gene expression	64	7.7e-05	1.5
cellular response to growth factor stimulus	16	8.2e-05	3.4
cellular response to nitrogen compound	16	9.4e-05	3.3
response to mechanical stimulus	10	9.7e-05	5.4
regulation of multicellular organismal process	41	9.8e-05	1.8
response to oxidative stress	13	0.00012	3.9
response to organic cyclic compound	21	0.00013	2.6
response to inorganic substance	15	0.00014	3.4
negative regulation of protein metabolic process	21	0.00014	2.6
anatomical structure formation involved in morphogenesis	24	0.00014	2.4
cellular component biogenesis	39	0.00014	1.8
blood vessel development	16	0.00017	3.1
nitrogen compound metabolic process	74	0.00018	1.4
negative regulation of cellular protein metabolic process	20	0.00019	2.6
cellular nitrogen compound metabolic process	71	0.0002	1.4
regulation of macromolecule metabolic process	67	0.00021	1.5
positive regulation of nitrogen compound metabolic process	29	0.00021	2.1
cellular component assembly	36	0.00023	1.9
multicellular organism development	62	0.00025	1.5
positive regulation of macromolecule biosynthetic process	27	0.00025	2.1
cellular response to organonitrogen compound	14	0.00027	3.4
response to hormone	18	0.00027	2.7
anatomical structure morphogenesis	39	0.00029	1.8
cellular response to stress	28	0.00031	2.1
vasculature development	16	0.00031	3
regulation of cellular amide metabolic process	12	0.00032	3.8
cellular developmental process	55	0.00034	1.5
cellular response to external stimulus	10	0.00035	4.5
positive regulation of cellular process	58	0.00036	1.5
positive regulation of cellular biosynthetic process	28	0.00037	2.1
regulation of cell death	27	0.00038	2.1
regulation of protein metabolic process	36	0.00039	1.8
regulation of cellular protein metabolic process	34	0.00043	1.9
macromolecular complex assembly	26	0.00044	2.1
positive regulation of biological process	62	0.00047	1.5
negative regulation of cellular process	54	0.00049	1.5
positive regulation of biosynthetic process	28	0.00051	2
macromolecular complex subunit organization	33	0.00054	1.9
regulation of apoptotic process	25	0.00058	2.1
immune system process	34	0.0006	1.8
positive regulation of RNA metabolic process	24	0.00061	2.2
positive regulation of transcription from RNA polymerase II promoter	20	0.00061	2.4
posttranscriptional regulation of gene expression	12	0.00067	3.5
regulation of programmed cell death	25	0.00067	2.1
protein complex subunit organization	24	0.00072	2.1
regulation of metabolic process	68	0.00074	1.4
system development	55	0.00078	1.5
cellular component organization	66	0.00078	1.4
regulation of cell migration	16	0.0008	2.7
positive regulation of gene expression	27	0.00084	2
locomotion	25	0.0009	2.1
cell motility	23	0.00091	2.1
localization of cell	23	0.00091	2.1
negative regulation of response to stimulus	23	0.00092	2.1
movement of cell or subcellular component	27	0.00096	2
cellular component organization or biogenesis	67	0.00099	1.4
regulation of nitrogen compound metabolic process	51	0.0011	1.5
negative regulation of developmental process	17	0.0011	2.5
regulation of cell proliferation	26	0.0011	2
regulation of cellular component movement	17	0.0011	2.5
metabolic process	105	0.0011	1.2
response to extracellular stimulus	12	0.0011	3.3
cell migration	21	0.0012	2.2
blood vessel morphogenesis	13	0.0012	3
cytokine production	14	0.0012	2.9
cell differentiation	50	0.0013	1.5
positive regulation of cell death	14	0.0013	2.8
regulation of cell motility	16	0.0014	2.6
regulation of gene expression	51	0.0014	1.5
cellular nitrogen compound biosynthetic process	55	0.0014	1.5
cell adhesion	25	0.0014	2
regulation of transcription from RNA polymerase II promoter	27	0.0015	1.9
transmembrane receptor protein serine/threonine kinase signaling pathway	10	0.0015	3.7
biological adhesion	25	0.0016	2
regulation of cellular metabolic process	63	0.0016	1.4
organic substance metabolic process	101	0.0018	1.2
macromolecule metabolic process	89	0.0019	1.3
hemopoiesis	17	0.0019	2.4
positive regulation of protein metabolic process	23	0.0019	2
regulation of protein modification process	25	0.0019	1.9
positive regulation of transcription, DNA-templated	22	0.002	2.1
positive regulation of nucleic acid-templated transcription	22	0.002	2.1
positive regulation of RNA biosynthetic process	22	0.002	2.1
skeletal system development	12	0.0021	3
regulation of locomotion	16	0.0021	2.5
positive regulation of apoptotic process	13	0.0021	2.8
response to lipid	18	0.0022	2.3
macromolecule biosynthetic process	56	0.0022	1.4
positive regulation of nucleobase-containing compound metabolic process	25	0.0023	1.9
positive regulation of programmed cell death	13	0.0023	2.8
regulation of primary metabolic process	62	0.0023	1.4
response to stimulus	89	0.0023	1.2
regulation of translation	10	0.0027	3.4
cellular response to organic cyclic compound	12	0.0029	2.9
regulation of macromolecule biosynthetic process	47	0.0029	1.5
cell proliferation	27	0.0031	1.8
hematopoietic or lymphoid organ development	17	0.0031	2.3
regulation of response to external stimulus	15	0.0031	2.4
mRNA metabolic process	12	0.0032	2.9
cell surface receptor signaling pathway	31	0.0032	1.7
regulation of cellular macromolecule biosynthetic process	46	0.0032	1.5
negative regulation of cell death	18	0.0036	2.2
organic cyclic compound metabolic process	62	0.0037	1.4
regulation of developmental process	31	0.0037	1.7
nucleic acid metabolic process	54	0.0037	1.4
response to acid chemical	10	0.0039	3.2
leukocyte differentiation	12	0.004	2.8
regulation of nucleobase-containing compound metabolic process	46	0.0041	1.5
cardiovascular system development	18	0.0044	2.1
circulatory system development	18	0.0044	2.1
translation	14	0.0044	2.5
organelle assembly	13	0.0047	2.6
amide biosynthetic process	15	0.0048	2.3
cellular aromatic compound metabolic process	60	0.0048	1.4
immune system development	17	0.0049	2.2
negative regulation of immune system process	10	0.0049	3.1
organonitrogen compound metabolic process	28	0.0049	1.7
wound healing	10	0.005	3.1
regulation of cytokine production	12	0.0052	2.7
negative regulation of cell proliferation	13	0.0055	2.5
peptide biosynthetic process	14	0.0056	2.4
regulation of response to stimulus	40	0.0057	1.5
protein complex assembly	20	0.0057	2
negative regulation of metabolic process	33	0.0057	1.6
protein complex biogenesis	20	0.0057	2
enzyme linked receptor protein signaling pathway	15	0.0058	2.3
RNA metabolic process	49	0.0058	1.4
negative regulation of macromolecule metabolic process	31	0.0058	1.6
negative regulation of cellular metabolic process	31	0.0061	1.6
response to peptide	10	0.0061	3
transcription, DNA-templated	38	0.0063	1.5
nucleobase-containing compound metabolic process	58	0.0063	1.4
cellular macromolecule biosynthetic process	53	0.0064	1.4
regulation of RNA metabolic process	42	0.0066	1.5
apoptotic signaling pathway	12	0.0066	2.6
primary metabolic process	94	0.0066	1.2
regulation of multicellular organismal development	26	0.0069	1.7
multicellular organismal process	80	0.0071	1.2
protein metabolic process	56	0.0072	1.4
response to nutrient levels	10	0.0073	2.9
negative regulation of apoptotic process	16	0.0073	2.1
response to other organism	17	0.0073	2.1
response to external biotic stimulus	17	0.0073	2.1
transcription from RNA polymerase II promoter	24	0.0074	1.8
regulation of cell differentiation	25	0.0076	1.7
biosynthetic process	62	0.0082	1.3
regulation of transferase activity	14	0.0082	2.3
negative regulation of programmed cell death	16	0.0083	2.1
regulation of biosynthetic process	47	0.0088	1.4
MAPK cascade	13	0.0088	2.4
angiogenesis	10	0.0089	2.8
positive regulation of cellular protein metabolic process	20	0.0089	1.9
organic substance biosynthetic process	61	0.009	1.3
signal transduction by protein phosphorylation	13	0.0092	2.3
response to drug	10	0.0092	2.8
heterocycle metabolic process	58	0.0098	1.3
epithelium development	18	0.01	2
regulation of signal transduction	31	0.01	1.6
cellular response to cytokine stimulus	11	0.011	2.5
intracellular signal transduction	30	0.011	1.6
regulation of cellular biosynthetic process	46	0.011	1.4
response to biotic stimulus	17	0.012	2
multi-organism process	30	0.012	1.6
regulation of cellular component organization	30	0.012	1.6
regulation of response to stress	18	0.013	1.9
nucleobase-containing compound biosynthetic process	44	0.013	1.4
cell projection organization	20	0.014	1.8
regulation of localization	31	0.014	1.5
cellular macromolecule metabolic process	78	0.015	1.2
negative regulation of nitrogen compound metabolic process	22	0.015	1.7
regulation of phosphorylation	20	0.015	1.8
regulation of protein phosphorylation	19	0.015	1.8
cellular macromolecule localization	21	0.016	1.7
positive regulation of transferase activity	10	0.017	2.5
heterocycle biosynthetic process	44	0.017	1.4
regulation of transcription, DNA-templated	39	0.017	1.4
organic cyclic compound biosynthetic process	45	0.017	1.4
regulation of nucleic acid-templated transcription	39	0.017	1.4
regulation of RNA biosynthetic process	39	0.018	1.4
aromatic compound biosynthetic process	44	0.018	1.4
regulation of MAPK cascade	12	0.018	2.2
organonitrogen compound biosynthetic process	19	0.019	1.8
viral process	11	0.019	2.3
cellular response to lipid	11	0.019	2.3
response to abiotic stimulus	17	0.019	1.9
phosphorylation	26	0.02	1.6
multi-organism cellular process	11	0.02	2.3
regulation of immune system process	18	0.02	1.8
embryo development	17	0.021	1.8
cellular localization	28	0.023	1.5
positive regulation of cell differentiation	15	0.023	1.9
protein oligomerization	10	0.024	2.4
negative regulation of protein modification process	10	0.024	2.4
positive regulation of protein modification process	16	0.024	1.9
leukocyte activation	13	0.025	2
nucleic acid-templated transcription	39	0.026	1.4
cellular protein localization	20	0.027	1.7
RNA biosynthetic process	39	0.028	1.4
regulation of cell communication	32	0.028	1.4
negative regulation of macromolecule biosynthetic process	20	0.028	1.7
cellular response to hormone stimulus	10	0.031	2.3
regulation of cell adhesion	11	0.031	2.2
interspecies interaction between organisms	11	0.031	2.2
symbiosis, encompassing mutualism through parasitism	11	0.031	2.2
cellular metabolic process	90	0.031	1.2
negative regulation of nucleobase-containing compound metabolic process	19	0.031	1.7
negative regulation of molecular function	14	0.031	1.9
nervous system development	27	0.031	1.5
regulation of signaling	32	0.031	1.4
negative regulation of gene expression	21	0.032	1.6
cell activation	14	0.032	1.9
negative regulation of signal transduction	15	0.032	1.8
protein phosphorylation	22	0.033	1.6
embryonic morphogenesis	11	0.033	2.1
immune response	17	0.035	1.7
cellular biosynthetic process	57	0.035	1.2
negative regulation of cellular macromolecule biosynthetic process	19	0.036	1.7
positive regulation of cell proliferation	14	0.036	1.9
negative regulation of catalytic activity	11	0.037	2.1
regulation of intracellular signal transduction	20	0.037	1.6
regulation of organelle organization	16	0.038	1.8
positive regulation of cellular component organization	17	0.039	1.7
response to bacterium	11	0.041	2.1
cellular response to stimulus	69	0.042	1.2
cellular protein metabolic process	47	0.043	1.3
defense response	19	0.044	1.6
negative regulation of biosynthetic process	20	0.047	1.6
negative regulation of RNA metabolic process	17	0.047	1.7
positive regulation of multicellular organismal process	20	0.047	1.6
regulation of defense response	10	0.05	2.1
single organism cell adhesion	12	0.051	1.9
localization	55	0.052	1.2
negative regulation of transcription, DNA-templated	16	0.055	1.7
regulation of protein kinase activity	10	0.056	2
regulation of phosphate metabolic process	20	0.056	1.5
regulation of phosphorus metabolic process	20	0.057	1.5
negative regulation of nucleic acid-templated transcription	16	0.06	1.6
positive regulation of signal transduction	17	0.06	1.6
regulation of molecular function	25	0.063	1.4
negative regulation of RNA biosynthetic process	16	0.065	1.6
chordate embryonic development	11	0.065	1.9
regulation of cell cycle	12	0.067	1.8
regulation of biological process	100	0.067	1.1
negative regulation of cellular biosynthetic process	19	0.068	1.5
embryo development ending in birth or egg hatching	11	0.069	1.9
innate immune response	10	0.069	2
negative regulation of transcription from RNA polymerase II promoter	11	0.074	1.8
negative regulation of cell communication	15	0.075	1.6
negative regulation of signaling	15	0.077	1.6
positive regulation of molecular function	16	0.077	1.6
positive regulation of catalytic activity	13	0.081	1.7
regulation of kinase activity	10	0.087	1.9
lymphocyte activation	10	0.093	1.8
cellular macromolecular complex assembly	12	0.093	1.7
generation of neurons	18	0.095	1.5
neurogenesis	19	0.096	1.5
positive regulation of protein phosphorylation	12	0.097	1.7

## Sheet: Supplementary Data 3I
Supplementary Data 3I. Differential gene expression in E15.5 and E18.5 untreated and AZT-treated ovaries and oocytes - innate immunity
Gene ID	Ovary E15.5 Mean FPKM	Ovary E15.5 SD	Ovary E15.5 +AZT Mean FPKM	Ovary E15.5 +AZT SD	Ovary E18.5 Mean FPKM	Ovary E18.5 SD	Ovary E18.5 +AZT Mean FPKM	Ovary E18.5 +AZT SD	Oocyte E15.5 Mean FPKM	Oocyte E15.5 SD	Oocyte E15.5 +AZT Mean FPKM	Oocyte E15.5 +AZT SD	Oocyte E18.5 Mean FPKM	Oocyte E18.5 SD	Oocyte E18.5 +AZT Mean FPKM	Oocyte E18.5 +AZT SD
A2m	10.5273	2.08485	5.80582	1.20619	16.4317	3.12725	2.62805	0.63582	0.285624	0.138043	0.229003	0.111338	0.0372318	0.0376221	0.113104	0.0806205
C3	36.5589	6.9708	22.113	4.15895	52.5995	10.6102	9.54911	1.97714	0.35422	0.154273	0.149012	0.080992	0.100827	0.0649075	0.861504	0.333063
Cfb	16.2372	3.2357	9.70747	2.06711	12.4652	2.58755	3.4899	0.94033	3.44524	0.896165	2.76601	0.743305	1.08696	0.383805	1.48178	0.47659
Cfh	15.809	3.1088	14.7656	2.92215	17.3725	3.28355	10.6738	2.0786	1.02643	0.325345	0.976106	0.323322	0.667594	0.234973	0.512663	0.193949
F2	26.0437	5.23435	13.516	2.85135	19.6718	4.0612	3.46618	1.00608	1.61387	0.567455	1.91202	0.637625	0.693325	0.310308	1.03074	0.44478
Fga	53.2208	10.1891	31.1052	5.96275	91.0137	18.4137	18.6743	4.1168	0.152457	0.104358	0	0	0.00854402	0.0253977	1.37129	0.648415
Fgb	66.2478	12.5401	36.2987	7.0254	133.047	26.9265	29.4265	6.50225	0.165446	0.162528	0.0375982	0.0578184	0.0455789	0.0636966	1.50454	0.747715
Fgg	58.6429	11.1823	35.9176	7.2293	115.307	22.822	25.9651	5.8551	0.172107	0.137636	0	0	0.173452	0.138305	1.39772	0.730395
Kng1	33.6737	6.57845	20.3756	4.11905	31.2583	6.585	8.5671	2.14355	0.0294543	0.0577488	0	0	0	0	0.741084	0.383123
Plg	28.5223	5.48295	15.9377	3.17045	18.3992	3.7837	2.54564	0.75252	0	0	0	0	0	0	0.499401	0.295534
Cd55	10.3384	2.24775	5.26428	1.25262	53.725	10.2705	75.6254	14.2048	4.018	1.0315	1.61778	0.534695	110.561	21.5785	182.666	37.856
Rig1	4.64622	0.989285	4.30949	0.929425	5.19496	1.09593	4.27313	0.924515	1.11699	0.326735	1.05038	0.312805	1.00612	0.30282	1.08949	0.32031
Cgas	1.73596	0.47631	1.41832	0.4133	0.990735	0.315373	0.539244	0.205667	1.69621	0.47387	1.61798	0.44234	0.394996	0.166022	0.369805	0.161995
Sting	8.15139	1.82245	7.70845	1.70582	5.86239	1.38373	6.17467	1.45999	1.83504	0.57824	1.77786	0.59564	0.710732	0.317509	0.432963	0.236669
Trex1	12.1553	3.0594	9.73432	2.53829	10.8487	2.68575	9.69629	2.4925	5.11321	1.52887	4.2943	1.42587	4.25683	1.37535	4.66047	1.46585
Ifna1	0	0	0	0	0	0	0	0	0	0	0	0	0	0	0	0
Ifna2	0	0	0	0	0	0	0	0	0	0	0	0	0	0	0	0
Ifna4	0.106335	0.131467	0	0	0	0	0	0	0	0	0.0497669	0.0873495	0	0	0	0
Ifna5	0	0	0	0	0	0	0	0	0.0567291	0.107726	0.0689237	0.100262	0	0	0	0
Ifna6	0	0	0	0	0	0	0	0	0	0	0	0	0	0	0	0
Ifna7	0	0	0	0	0	0	0	0	0	0	0.0464993	0.0990739	0	0	0	0
Ifna9	0	0	0	0	0	0	0	0	0	0	0	0	0	0	0	0
Ifna11	0	0	0	0	0	0	0	0	0.564631	0.488324	0.113662	0.150508	0	0	0	0
Ifna12	0.23612	0.217307	0	0	0	0	0	0	0.315603	0.27082	0	0	0	0	0	0
Ifna13	0.341425	0.306874	0.0522026	0.0992872	0	0	0.194454	0.18575	0.505272	0.406524	0	0	0.406853	0.323609	0.541643	0.413338
Ifna14	0	0	0	0	0	0	0	0	0.456518	0.367161	0	0	0	0	0	0
Ifna15	0	0	0	0	0	0	0	0	0	0	0	0	0	0	0	0
Ifna16	0	0	0	0	0	0	0	0	0	0	0	0	0	0	0	0
Ifnab	0	0	0	0	0	0	0	0	0.222233	0.217247	0.0370357	0.0835686	0	0	0.101765	0.144745
Ifnb1	0	0	0	0	0	0	0	0	0	0	0	0	0	0	0	0
Ifne	0.283098	0.3369	0.439544	0.381413	0	0	0	0	0.237918	0.223332	0.237918	0.223332	0.226699	0.219576	0	0
Ifng	0	0	0	0	0	0	0.11892	0.120405	0	0	0	0	0.187143	0.168207	0.0476681	0.066449
Ifnk	0.940977	1.00134	1.05945	1.16546	0.442195	0.656262	0.32979	0.512295	0	0	0	0	0	0	0.120507	0.187584
Ifnl2	0	0	0	0	0	0	0	0	0	0	0	0	0	0	0	0
Ifnl3	0	0	0	0	0	0	0	0	0	0	0	0	0	0	0	0
Ifnz	0	0	0	0	0	0	0	0	0	0	0	0	0	0	0	0
Tlr1	0.889312	0.325779	1.02706	0.371985	0.587301	0.244525	0.321135	0.184907	0.180013	0.117908	0.054456	0.0627485	0.0988623	0.0813769	0.0284408	0.0412921
Tlr2	1.7195	0.52415	0.889908	0.333181	1.45452	0.462175	1.04174	0.365745	0.575942	0.254189	0.31128	0.170065	0.320391	0.172763	0.0889026	0.0734442
Tlr3	0.654007	0.230572	0.441647	0.189572	0.787298	0.276791	0.518213	0.197626	0.180131	0.097489	0.190731	0.102682	0.0504267	0.0512777	0.0780164	0.0624228
Tlr4	1.50875	0.44935	1.07387	0.35456	1.65274	0.475705	0.899736	0.301022	0.0792351	0.0638459	0.206022	0.112937	0.0512179	0.043631	0.0927232	0.0735979
Tlr5	2.69772	0.707045	2.76877	0.71968	3.52569	0.87283	3.22705	0.81112	0.680641	0.267989	0.423408	0.189868	0.110977	0.0870935	0.0993224	0.0781308
Tlr6	0.901043	0.356909	0.763714	0.331798	0.82516	0.319635	0.421512	0.203701	0.198211	0.124148	0.272872	0.152773	0	0	0.045466	0.0555985
Tlr7	0.533932	0.221525	0.208106	0.118452	0.211276	0.122234	0.150545	0.101795	0	0	0	0	0	0	0.0172116	0.0379109
Tlr8	0.243398	0.137183	0.108102	0.0838055	0.116264	0.09045	0.118574	0.083358	0	0	0	0	0.0632321	0.0538074	0.34794	0.168443
Tlr9	0.0733498	0.0595786	0.039093	0.042165	0.0223925	0.0298154	0.0418509	0.047224	0.530199	0.214262	0.184097	0.11177	0.0445282	0.0493404	0.0577135	0.0510203
Tlr11	0.00919314	0.016176	0	0	0.00812128	0.016176	0	0	0	0	0	0	0	0	0	0
Tlr12	0.16853	0.108364	0.367006	0.175905	0.156021	0.110487	0.0860098	0.0681956	0.0347715	0.0394202	0.102169	0.082535	0.0279781	0.0338471	0.0638025	0.0561292
Tlr13	0.897602	0.297834	0.40831	0.177578	0.527435	0.209942	0.43631	0.178408	0.336239	0.163131	0.0881314	0.0649023	0.0218295	0.0287051	0.116882	0.0746045
Nod1	6.53447	1.34736	5.51031	1.19969	5.58116	1.19171	6.20503	1.32117	1.6041	0.44683	1.72892	0.477305	0.39751	0.167425	0.464113	0.189863
Nod2	0.13699	0.077978	0.190578	0.102551	0.329846	0.14394	0.321246	0.139259	0.470836	0.181632	0.288789	0.128685	1.09407	0.3271	1.20718	0.36079
