# Supplementary material for: Maximizing the ovarian reserve in mice by evading LINE-1 genotoxicity
Source: Nat Commun. 2020 Jan 16;11:330. doi: 10.1038/s41467-019-14055-8 (PMC6965193; doi:10.1038/s41467-019-14055-8)
Supplement: Supplementary file 6 — Supplementary Data 4 [file 41467_2019_14055_MOESM6_ESM.xlsx]

## Sheet: Supplementary Data 4A
Supplementary Data 4A. Small RNA length distribution
Length (nt)	% reads E15.5 WT CD1	% reads E18.5 WT CD1	% reads E18.5 WT CD1 (replicate 2)	% reads P2 WT CD1	% reads P2 Mili+/+ (B6)	% reads P2 Mili-/- (B6)
18	2.87268	0.975607	0.385982	0.741543	1.7169	3.8261
19	2.12386	0.960991	0.499616	1.05758	1.49833	2.65554
20	2.31167	1.28671	0.567838	1.40928	1.87378	3.18945
21	6.40453	3.47059	0.640936	2.98058	4.7918	8.93414
22	21.5763	10.8102	0.815076	7.81089	11.9254	24.2987
23	22.9913	10.9358	1.11382	8.56968	14.8808	29.0071
24	12.3743	6.191	2.21713	6.37819	8.1698	13.6677
25	7.31533	6.61238	7.59897	10.2098	7.61772	4.45389
26	6.11564	13.2293	21.0019	18.5042	13.0429	1.6841
27	6.62676	18.4599	28.2696	20.2905	15.3149	2.39498
28	5.0916	14.7885	20.8445	13.0706	11.0275	3.37582
29	2.66477	8.15095	10.9669	6.19545	5.44962	1.48473
30	1.53125	4.12791	5.07775	2.78175	2.69052	1.02769
31	0	0	0	0	0	0
32	0	0	0	0	0	0

## Sheet: Supplementary Data 4B
Supplementary Data 4B. Abundance of small RNAs aligning to repetitive elements in E15.5 and P2 ovaries
Repeat Name	E15.5 sense RNA abundance	P2 sense RNA abundance	E15.5 antisense RNA abundance	P2 antisense RNA abundance
(A)n	0.07	0.03	0	0
(ATG)n	13	11.89	0	4.6
(ATTG)n	0	3.62	0	0
(CA)n	13.93	17.16	167.43	188.75
(CAAA)n	0	1.04	0.34	0.02
(CAAAA)n	0.01	0	0	0.05
(CAAG)n	0	0	0	0
(CAAGG)n	0	0	0	0.03
(CACAG)n	0	0	0.04	4.27
(CAG)n	0.18	3.94	4.86	26.2
(CAGA)n	0.82	9.79	0.54	3.1
(CAGAG)n	0	0	0.01	1.44
(CAGAGA)n	3.67	4.65	0.01	3.76
(CAGC)n	0	0	0.01	0
(CAGG)n	0.01	2.96	0	3.08
(CAGT)n	0.51	0	0.27	6.41
(CAT)n	0	0	7.73	14.7
(CATA)n	12.35	3.62	1.49	1.32
(CATATA)n	16.78	6.53	0.54	0
(CATG)n	0.01	0	0.18	0
(CCA)n	0	1.97	0.61	4.04
(CCAA)n	0	0	0.62	0.55
(CCCA)n	0	0	0	0
(CCCCAG)n	0.45	0.03	0	1.69
(CCCCG)n	2.05	2.63	0	0
(CCG)n	0.8	0.01	5.09	7.07
(CCTCG)n	0	0.02	0	0
(CCTG)n	0.09	3.81	0	4.6
(CGA)n	2.01	7.97	0	0
(CGAGG)n	0	0	0	0.03
(CGG)n	1.13	14.93	0.98	1.67
(CGGA)n	0	0	0	0
(CGGGG)n	0	4.93	0.71	0
(CGGT)n	22.57	15.94	0	0
(CTA)n	0.36	7.34	0	0
(CTCA)n	0	0	1.08	0.82
(CTCTG)n	0.01	1.63	0	0
(CTG)n	2.05	28.4	0.8	0
(CTGGGG)n	0	0	0	2.76
(CTTG)n	0	0	0	0
(GA)n	0.42	6.76	0.38	1.54
(GAA)n	0.12	0.39	0	1.31
(GAGAA)n	0	0.03	0	0
(GCTG)n	0.28	0	0.01	0
(GGA)n	0.41	1.06	0	2.32
(GGAGAA)n	0.01	0.19	0	0
(GGGAGA)n	0.09	0	0	0.13
(GGTTG)n	0.18	0	0	0
(GTGTG)n	0	0	0.04	0
(GTTTG)n	0	1.95	0	0
(TA)n	0.09	7.24	0.08	4
(TAGA)n	0.47	13.19	0	1.76
(TATATG)n	14	10.63	0.01	2.96
(TATG)n	0.36	1.69	1.04	0.24
(TC)n	0.28	1.74	0.12	6.12
(TCC)n	0	2.08	1.88	0.5
(TCCA)n	0	5.18	2.13	6.32
(TCCC)n	0	0	0	0
(TCCG)n	0	0	0	0
(TCG)n	0	0	0.2	0.62
(TCTA)n	0	3.91	0.38	23.81
(TCTCC)n	0	0	0.02	0.02
(TCTCCC)n	0	0.02	0	0
(TCTCTG)n	0.01	13.05	0.02	55.29
(TCTG)n	0	4.07	0	1.24
(TG)n	163.58	169.18	10.68	4.33
(TGAA)n	0	1.15	0	0
(TGAG)n	0.6	0.09	0	0
(TGG)n	0.21	3.2	0	0
(TGGA)n	0.79	2.99	0	10.59
(TGGG)n	0	0	0	0
(TTAGGG)n	0	0	0.09	0.19
(TTC)n	0	0.8	0.23	0.62
(TTCA)n	0	0	0	3.62
(TTCC)n	0	0	0	1.98
(TTCTC)n	0	0	0.02	0.01
(TTCTCC)n	0	0.17	0.01	0.21
(TTG)n	0.2	3.89	0	0
(TTGG)n	0.65	0.32	0	0
(TTTG)n	0.2	0.02	0	1.07
(TTTTA)n	0	0	0.2	0.33
(TTTTTG)n	0	0.02	0.01	0
4.5SRNA	154.81	397.47	2.58	1.58
5S	333.99	2155.49	0	0
7SK	19.7	40.42	0	0.33
7SLRNA	83.63	120.43	0	4.6
A-rich	26.33	15.41	0	3.75
AT_rich	0.93	0.03	0.33	2.3
AmnSINE1	3.08	8.94	0.27	3.61
AmnSINE2	0.19	0	0	4.6
Arthur1A	0.45	1.97	0.09	4.6
B1F	27.52	743.69	54.09	454.72
B1F1	5.42	254.57	2.68	314.52
B1F2	6.14	208.88	11.27	377.56
B1_Mm	6.36	332.46	49.94	485.68
B1_Mur1	8.02	312.08	161.34	813.42
B1_Mur2	15.78	411.82	37.69	1099.24
B1_Mur3	15.75	404.99	21.22	791.05
B1_Mur4	17.23	407.62	18.41	818.41
B1_Mus1	67.56	516.01	72.34	1547.73
B1_Mus2	17.03	361.43	54.9	1048.28
B2_Mm1a	36.51	196.01	2.04	79.22
B2_Mm1t	47.53	294.07	1.67	284.79
B2_Mm2	111.66	991.12	16.08	996.86
B3	81.72	1769.82	46.34	1867.72
B3A	33.58	845.58	35	721.53
B4	18.35	591.29	8.93	769.35
B4A	48.19	1005.7	33.86	927.74
BC1_Mm	5.65	32.13	1.16	90.06
BGLII	1.01	26.15	0	283.18
BGLII_B	0	118.65	0.36	50.57
BGLII_B2	0.01	13.92	0.62	315.84
BGLII_Mus	0	8.01	0	14.58
BLACKJACK	0	2.63	0.89	9.86
C-rich	1.34	11.29	3.2	25.52
CT-rich	0.64	13.16	34.23	59.13
CYRA11_Mm	0	3.54	0	2.41
Charlie1	5.26	23.33	0	10.19
Charlie12	0.54	10.19	0	10.52
Charlie1a	0.98	7.89	2.45	23
Charlie1b	0	0.02	0.36	9.54
Charlie4a	0.3	0	0.62	0.33
Charlie4z	1.16	14.46	0.09	0
Charlie5	1.43	5.92	0.14	8.44
Charlie7	0	11.83	0.09	5.59
Charlie8	0.27	5.83	0.73	4.34
Cheshire	0.39	10.08	0	23.66
ERV3-16A3_I-int	0.62	0	3.21	88.4
ERVB2_1A-I_MM-int	0	37.79	0.02	805.19
ERVB3_1-LTR_MM	0	0.66	0	0.07
ERVB4_1-I_MM-int	1.43	36.53	1.69	66.02
ERVB4_1B-I_MM-int	5.7	32.81	6.42	140.98
ERVB4_1C-LTR_Mm	0	183.56	0	716.82
ERVB4_2-I_MM-int	0.64	82.31	0	13.31
ERVB5_1-I_MM-int	0	0	0.62	0.68
ERVB5_2-LTR_MM	0.98	9.2	0	3.61
ERVB7_1-LTR_MM	6.9	437.87	0.99	1870.52
ERVB7_2-LTR_MM	0.21	0.11	1.46	12.24
ERVB7_2B-LTR_MM	0.43	3.2	0	39.41
ERVB7_3-LTR_MM	0.07	3.09	0	18.43
ERVB7_4-LTR_MM	0.8	2.2	0	7.5
ERVL-B4-int	0.36	42.67	0	5.37
ERVL-E-int	0	1.31	0	25.3
ETnERV-int	10.52	1984.11	5.04	11988.7
ETnERV2-int	1.07	68.35	0.5	1920.63
ETnERV3-int	1.43	13.38	0.38	49.63
FordPrefect	6.96	13.14	0	0
G-rich	2.32	6.02	1.63	7.09
GA-rich	16.99	31.77	0	11.06
GC_rich	1.43	0.99	0.62	6.9
HAL1	0.8	18.73	0	79.86
HAL1b	0	5.92	0.02	0.02
HERVL40-int	0	8.54	1.96	0.33
HY1	1439.85	2284.94	0	0
HY3	653.3	964.16	0	0
IAP-d-int	0.4	882.92	0	211.33
IAP1-MM_I-int	2.54	389.59	3.43	6724.56
IAP1-MM_LTR	0.63	55.45	0	283.3
IAPA_MM-int	0.33	598.65	0.07	85.59
IAPEY2_LTR	0	10.03	0.87	438.96
IAPEY3-int	3.96	1155.06	0.2	3006.73
IAPEY3C_LTR	2.14	63.87	0	61.24
IAPEY3_LTR	0	2.77	0.02	216.46
IAPEY4_I-int	21.68	125.19	2.46	117.66
IAPEY5_I-int	1.06	290.74	0.04	26.38
IAPEY_LTR	0.89	181.79	0.98	494.67
IAPEy-int	6.54	4303.88	2.9	6648.03
IAPEz-int	167.53	119228	18.86	30549.4
IAPLTR1_Mm	6	5398.37	0.75	681.98
IAPLTR1a_Mm	3.5	1626.03	2.16	1299.44
IAPLTR2_Mm	1.63	730.06	1.06	1186.66
IAPLTR2a	0.32	198.87	0.9	448.71
IAPLTR2a2_Mm	0.18	470.02	0.64	2061.89
IAPLTR2b	0.25	187	1.22	870.64
IAPLTR3-int	0.85	156.58	0.06	2737.66
IAPLTR4_I	0.01	27.02	0	84.12
ID	0.27	53.6	16.27	60.71
ID2	2.26	74.39	0	86.62
ID4	13.56	240.63	10.57	201.03
ID4_	5.38	133.96	4.55	215.07
ID_B1	49.3	1914.57	111.83	2067.25
IMPB_01	20.98	6.77	16.73	38.87
Kanga1	0.8	11.5	0	11.5
Kanga2_a	0.89	25.65	0	0.76
L1M2	2.24	53.27	0.97	412.27
L1M3	0.54	25.52	2.05	15.53
L1M3a	0	0.03	0	0.04
L1M3e	0	18.73	1.36	65.24
L1M4	3.61	86.19	4.19	188.21
L1M4a1	0.62	6.24	0	0
L1M4b	1.07	13.8	0.27	1.97
L1M4c	0.03	11.23	0	12.55
L1M5	4.67	83.15	1.61	51.59
L1MA4	1.15	18.21	2.59	55.87
L1MA4A	0	11.63	0.89	4.72
L1MA5	0.8	29.82	2.32	33.83
L1MA5A	0	26.58	0	7.39
L1MA6	2.32	34.17	0.45	32.58
L1MA7	2.05	6.57	1.52	6.24
L1MA8	0	5.07	0	6.11
L1MA9	0.54	23.9	0	20.41
L1MB1	1.97	3.62	0	8.55
L1MB2	0.89	34.23	3.12	52.04
L1MB3	2.49	182.62	2.41	29.92
L1MB4	1.26	19.33	1.6	26.83
L1MB5	3.75	34.19	10.08	136.54
L1MB7	0.54	25.64	1.16	64.46
L1MB8	0.54	10.74	1.25	49.15
L1MC	0.62	24.98	1.07	78.88
L1MC1	0	75.62	0.45	30.39
L1MC2	0	5.26	0.71	23.08
L1MC3	0.98	21.22	0.09	57.18
L1MC4	2.1	16.43	0.45	45.68
L1MC4a	0.8	19.27	0	37.65
L1MC5	0.09	8.99	0	15.98
L1MC5a	1.87	23.07	0.71	26.03
L1MCa	0.98	0	2.05	32.28
L1MD	0.62	23.99	0.89	48.97
L1MD1	0	4.86	1.87	99.66
L1MD2	0.09	10.53	2.14	23.71
L1MD3	0.38	2.31	0.63	59.43
L1MDa	0	9.98	0	5.67
L1ME1	1.34	44.22	1.84	41.17
L1ME2	0	20.38	0	20.05
L1ME2z	1.43	9.65	0.54	19.22
L1ME3	0	7.89	1.87	29.27
L1ME3A	0	14.25	0	6.7
L1ME3Cz	0.8	0.78	0.45	3.92
L1ME3F	0	11.87	0	0.02
L1ME3G	0.62	2.97	0	5.81
L1ME4a	0	3.29	0.37	17.42
L1ME4b	5.31	28.04	1.52	9.03
L1ME4c	0	0.33	0	7.98
L1ME5	0	0.13	0	0.49
L1MEc	0.98	13.7	1.52	20.96
L1MEd	2.77	21.17	0.98	9.26
L1MEf	0.72	21.56	0	15.92
L1MEg	0.84	11.51	0	9.58
L1MEj	0	0.18	0.54	0.34
L1Md_A	11.68	6132.95	5.31	6987.44
L1Md_F	1.27	779.55	2.62	1112.59
L1Md_F2	119.61	13115.9	12.37	13914.6
L1Md_F3	3.01	2398.02	4.54	2992.09
L1Md_Gf	3.54	1398.88	1.11	457.4
L1Md_T	53.71	22740.7	16.83	12468.4
L1PB4	0	0.61	0	0.58
L1VL1	0.17	124.99	0.2	354.56
L1VL2	3.89	238.48	0.05	979.17
L1VL4	3.85	156.44	1.67	563.46
L1_Mm	1.09	704.73	0.92	824.45
L1_Mur1	0.37	68.59	0.11	1438.02
L1_Mur2	7.65	168.63	0.37	472.19
L1_Mur3	3.78	145.62	2.25	509.84
L1_Mus1	36.61	2503.14	10.11	6596.43
L1_Mus2	16.01	1359.37	4.35	4753.2
L1_Mus3	13.07	2441.98	10.43	12958.8
L1_Mus4	1.38	487.28	2.38	890.86
L1_Rod	1.59	38.43	0.18	214.78
L2	5.17	123.5	6.96	130.48
L2a	7.05	141.15	296.62	768.34
L2b	2.14	49.29	29.07	185.34
L2c	516.65	473.71	219	499.01
L3	14.45	87.76	5.08	39.01
L3b	1.69	13.8	0.71	95.41
L4_C_Mam	0	1.97	0.27	0.99
LFSINE_Vert	0	100.07	4.11	6.24
LTR101_Mam	0.71	2.3	0	1.31
LTR10_RN	1.53	20.7	0.36	1594.15
LTR16C	0	13.47	0.62	14.79
LTR16E1	0	4.27	0.45	27.6
LTR16E2	0	3.61	1.2	0
LTR28B	0.36	0.04	0	0.01
LTR32	0.2	0.9	0	0
LTR33	0	0	0	12.83
LTR33B	0	0	0.62	5.26
LTR37-int	1.07	4.27	0	0
LTR40c	0	0	0.27	0.66
LTR48	0	0.12	0.45	7.68
LTR50	0.36	0	0	8.88
LTR69	0.71	0	0	4.93
LTR72_RN	0.45	22.02	1.07	12.49
LTR75	0	0.01	0	0.01
LTR78	0	18.73	0.89	5.47
LTR78B	2.05	6.24	0	0
LTR79	0.71	0	0.89	0.66
LTR81C	0.09	0	0	3.29
LTR87	0	0	0.71	1.64
LTR90A	0.74	0	0	2.3
LTRIS2	0.89	24.94	0.71	288.87
LTRIS3	0.27	25.57	0	10.66
LTRIS4B	0	0	0.09	2154.56
LTRIS_Mm	0.3	592.91	0.6	2206.89
LTRIS_Mus	0.68	1044.1	0.29	1220.86
Looper	0	5.59	0.27	0
Lx	11.89	900.34	8.99	1322.47
Lx10	1.13	35.83	0.79	14.11
Lx2	26.16	327.94	1.28	720.32
Lx2A	0.04	29.88	0.24	32.7
Lx2A1	0.05	16.96	0.01	30
Lx2B	2.74	67.79	0.04	97.11
Lx2B2	1.03	200.74	1.3	373.74
Lx3A	2.48	118	0.58	63.39
Lx3B	20.31	81.28	0.36	100.93
Lx3C	1.82	64.18	0.16	159.85
Lx3_Mus	3.01	250.88	2.01	355.3
Lx4A	2.92	246.36	1.17	152.56
Lx4B	3.65	92	0.02	87.45
Lx5	111.09	418.61	1.63	391.46
Lx5b	2.21	319.8	1.64	80.07
Lx5c	3.56	99.71	1.03	175.85
Lx6	11.88	112.77	4.4	151.9
Lx7	3.39	147.08	13.4	299.36
Lx8	12.93	565.63	11.86	1658.45
Lx8b	1.8	137.91	7.58	217.11
Lx9	10.42	261.55	6.8	506.92
MARNA	0.71	0	163.72	230.36
MER103C	1.07	1.31	1.96	9.2
MER113	0	0	0.62	3.94
MER115	0.98	0	0	1.97
MER117	0	0	0.62	3.29
MER135	111.46	80.84	0	0
MER2	5.49	100.56	0.54	43.38
MER20	1.25	84.13	2.5	128.16
MER21B	0	15.45	0.71	26.29
MER21C	0	29.91	4.46	68.35
MER3	1.69	5.92	0	20.7
MER31A	0	0.66	0.54	3.94
MER33	2.98	11.67	2.23	27.22
MER34A1	0.89	14.46	0	1.64
MER44A	0.36	0	0	0.33
MER44B	0	5.92	1.61	4.27
MER45B	1.43	9.2	0	5.59
MER46C	0	0.99	0.62	0.99
MER47B	0	0.33	0.45	4.93
MER58A	1.69	51.27	3.66	42.72
MER58B	0.77	14.13	0.54	3.61
MER5A	0.36	53.7	7.58	121.59
MER5A1	0.45	12.82	0	19.39
MER5B	10.97	41.08	0.27	213.93
MER63C	0.8	7.23	0	0
MER63D	0	3.94	0.27	2.96
MER68	0.62	41.08	0	23.99
MER72B	0	0.69	0	0.32
MER74A	0	21.36	0	4.27
MER89	0	0	0.62	3.94
MER90a	0	2.63	0.62	0
MER91C	241.29	262.24	0	0
MER96B	0.09	7.23	0	5.92
MERV1_LTR	0.54	2.67	0	6.33
MERVK26-int	0	15.7	6.15	10011.8
MERVL-int	7.98	796.89	0.69	499.74
MERVL_2A-int	4.22	322.23	0.81	189.29
MIR	6.84	251.02	6.6	189.43
MIR3	4.01	145.91	63.13	147.35
MIRb	14	423.18	21.98	636.75
MIRc	688.84	769.3	23.32	207.37
MLT-int	0.8	26.64	1.2	9.86
MLT1-int	0	0	0	0.01
MLT1A	2.05	37.18	1.07	27.28
MLT1A0	2.41	50.61	5.17	47.66
MLT1A1	0	33.52	0.62	83.47
MLT1B	2.32	91.69	1.52	120.11
MLT1B-int	0	0	0.8	7.23
MLT1C	3.22	48.41	3.3	66.71
MLT1D	6.27	120.94	1.16	28.59
MLT1E	0	2.81	0	9.25
MLT1E1	0	12.5	0	11.51
MLT1E1A	0.8	1.64	0.27	4.93
MLT1E2	0.8	24.98	1.52	26.95
MLT1E3	1.61	69.67	0	16.76
MLT1F	1.52	22.35	5.97	13.47
MLT1F2	0.18	201.12	0.89	20.27
MLT1F2-int	0	0	0.27	12.16
MLT1G1	1.16	14.46	4.55	55.54
MLT1G3	0.54	11.5	0.54	8.87
MLT1H	0.13	20.37	0	20.71
MLT1H-int	0	5.92	0.27	3.61
MLT1I	0.62	23.99	0	13.8
MLT1J	0.38	21.36	5.17	44.04
MLT1J-int	0.54	3.61	0	0
MLT1J2	0.45	0.33	0	9.2
MLT1K	3.53	6.64	1.34	14.79
MLT1L	0.8	15.45	0.36	22.67
MLT1O	0	2.97	0	4.27
MLT2B3	0.45	17.09	0.45	28.1
MLT2B4	1.87	9.53	0	2.96
MLT2B5	2.14	0	0	0.03
MLT2C1	0	5.92	0.09	0
MLT2D	0	6.9	1.07	11.88
MLT2F	0.54	0	0	11.83
MLTR11A	0.98	26.62	0.89	26.45
MLTR11B	2.76	26.63	1.88	847.36
MLTR14	5.17	74.95	2.5	116.55
MLTR18A_MM	0	0	0	0.03
MLTR18B_MM	0.89	0	0	1.31
MLTR18C_MM	1.52	3.61	0	0
MLTR18D_MM	0	14.46	0	0
MLTR25A	0.72	11.37	0.92	2.07
MLTR31D_MM	0.22	33.25	0	2.09
MLTR31E_MM	0.99	0	0	0.42
MLTR31FA_MM	0.67	11.45	0	4.28
MLTR31F_MM	0	1.48	0.09	1.39
MMAR1	0.04	3.98	0	2.63
MMERGLN-int	0.82	113.33	2.99	392.91
MMERGLN_LTR	0.54	16.16	0.59	0.87
MMERVK10C-int	47.48	2155.03	4.93	10445.8
MMERVK10D3_I-int	0.33	1154.03	2.67	6044.04
MMERVK10D3_LTR	0	1.64	0	0.03
MMERVK9C_I-int	0.03	53.93	2.6	2623.91
MMERVK9E_I-int	0	65.06	0.39	2274.89
MMETn-int	15.86	4424.66	7.36	10754.5
MMSAT4	117.77	684.2	0	24.65
MMTV-int	0	0.56	0.54	34.34
MMVL30-int	2.4	268.24	4.32	1501.53
MRLTR33	1.07	4.08	0.25	144.6
MT-int	0.13	137.45	0.02	45.29
MT2A	5.14	120.24	4.15	255.73
MT2B	4.51	204.07	5.33	94.81
MT2B1	2.17	177.45	0.1	80.14
MT2B2	2.05	156.36	0.13	81.41
MT2C_Mm	4.42	1011.34	0	1745.4
MT2_Mm	9.96	5770.13	0.8	718.51
MTA_Mm	7.6	2822.01	3.97	3026.21
MTA_Mm-int	5.37	4686.88	1.56	2486.24
MTB	4.05	544.54	1.29	654.02
MTB-int	0.12	340.92	0.1	211.52
MTB_Mm	0.57	189.74	3.26	201.68
MTB_Mm-int	0.2	75.37	1.8	55.85
MTC	10.65	486.92	4.93	398.59
MTC-int	1.33	1738.27	0.05	63.38
MTD	26.79	607.31	13.2	663.78
MTD-int	1.26	80.86	0.63	28.6
MTE-int	2.53	67.94	12.92	53.77
MTE2a	15.61	323.82	2.27	141.32
MTE2a-int	0	0.68	0.54	5.26
MTE2b	2.96	135.12	3.03	160.25
MTE2b-int	0.45	15.12	0.09	0
MTEa	20.15	279.3	4.37	174.04
MTEa-int	0	57.04	0.01	13.17
MTEb	9.54	70.83	5.35	171.72
MTEb-int	1.61	1.32	0.71	7.31
MURVY-LTR	0.45	13.47	0.89	2052.07
MURVY-int	0	1005.58	8.29	21592.5
MYSERV-int	0.54	48.11	0	98.81
MYSERV16_I-int	0.02	561.12	0.98	111.74
MYSERV6-int	2.77	139.71	2.76	535.94
MamGyp-int	2.23	18.73	0	3.61
MamGypLTR1b	0	6.57	0.18	4.6
MamGypLTR1c	0	0	0.71	2.3
MamSINE1	0	0	227.74	239.89
MuLV-int	0.84	33.65	0.39	5.19
MuRRS-int	2.62	885.49	10.93	24077
MuRRS4-int	0.08	59.26	1.2	1530.01
MurERV4-int	0.54	66.05	7.85	2712.62
MurERV4_19-int	0.62	158.07	0.01	13.38
MurSatRep1	64.88	636.06	0.36	50.28
MusHAL1	1.25	336.73	0.13	242.3
ORR1A0	0.87	131.83	1.04	50.18
ORR1A0-int	0.01	246.1	0	17.41
ORR1A1	0.92	107.95	0.97	74.82
ORR1A1-int	0.55	157.95	1.04	68.37
ORR1A2	6.94	393.35	1.64	221.04
ORR1A2-int	10.77	246.31	12.26	91.71
ORR1A3	2.87	106.54	15.28	76.78
ORR1A3-int	0.27	98.27	0.7	64.28
ORR1A4	9.02	221.8	0.75	337.43
ORR1A4-int	0.92	223.49	0.22	27.87
ORR1B1	19.15	287.48	2.13	191.97
ORR1B1-int	3.52	163.84	0.13	40.22
ORR1B2	3.35	88.64	4.99	116.25
ORR1B2-int	0	10.2	0.36	4.38
ORR1C1	2.85	234.36	3.51	84.1
ORR1C1-int	0.02	40.01	0	2.16
ORR1C2	6.05	163.18	0.79	191.6
ORR1C2-int	2.36	10.82	0	5.12
ORR1D-int	0.11	12.21	0	3.31
ORR1D1	9.53	147.28	6.99	1013.03
ORR1D1-int	1.61	42.64	0.04	264.86
ORR1D2	3.54	118.5	3.79	302.02
ORR1D2-int	0.78	7.16	4.9	69.07
ORR1E	6.35	288.37	3.12	213.04
ORR1E-int	0.03	31.73	0	361.17
ORR1F	2.85	158.4	4.87	244.73
ORR1F-int	0	2.69	0.45	3.65
ORR1G	38.25	170.88	2.5	83.8
PB1	3.54	191.25	6.42	145.58
PB1D10	34.41	1112.1	24.15	827.56
PB1D11	3.77	141.55	3.27	263.66
PB1D7	14.94	386.68	11.86	627.92
PB1D9	12.37	330.66	17.28	474.62
Plat_L3	0.71	10.52	0	2.63
RCHARR1	0.56	108.71	2.43	58.43
RLTR10	17.98	11338.4	0.2	1853.95
RLTR10-int	75.44	74495.8	5.3	8670.71
RLTR10A	1.14	1237.92	3.06	2080.24
RLTR10B	2.16	37.87	0	50.77
RLTR10B2	5.2	67.34	0	439.71
RLTR10C	23.94	131.54	5.49	74.52
RLTR10D	0.7	125.15	0	329.77
RLTR10D2	0.27	0.46	0	740.26
RLTR10E	0.72	1.69	0.36	11.5
RLTR10F	0.15	8.64	0.08	277.15
RLTR11A	2.89	51.19	1.07	26.88
RLTR11A2	0.33	22.95	0.85	16.09
RLTR11B	0.01	10.52	0	45.5
RLTR11C_MM	0.05	386.52	0.89	0.01
RLTR12A	0.08	0.15	0	0.01
RLTR12B	0	4.5	1.8	40.52
RLTR12BD_Mm	3.39	3.29	0.54	21.7
RLTR12C	1.16	2.3	1.16	4.98
RLTR12D	0	43.6	0.09	9.53
RLTR12E	0	8.56	0	5.59
RLTR13A	0.24	3.89	0	21.1
RLTR13A1	0	8.18	0	23.76
RLTR13A2	0.24	4.23	0	31.85
RLTR13A3	0.24	9.36	0	143.32
RLTR13B1	0.5	85.36	1.03	2214.76
RLTR13B2	0	7.66	0	33.41
RLTR13B3	0.21	23.41	0.01	72.56
RLTR13B4	0.95	21.65	3.17	216.26
RLTR13C1	0	12.45	0.36	81.31
RLTR13C2	0	19.35	0	206.18
RLTR13C3	0.07	2.57	0	19.89
RLTR13D	0	0.38	0.04	7.64
RLTR13D1	0.6	3.04	0	5.08
RLTR13D2	0.22	12.3	0	129.84
RLTR13D3	0	1.21	0	125.19
RLTR13D3A1	1.87	16.63	0	0.01
RLTR13D4	0	3.15	0.36	13.64
RLTR13D5	0.39	40.22	1.07	2690.3
RLTR13D6	0.59	8.48	0.03	112.63
RLTR13E	0	25.61	1.15	288.31
RLTR13F	0	4.56	0	10.23
RLTR13G	1.25	368.74	0.04	2219.75
RLTR14	2.85	9.86	0	53.57
RLTR14-int	2.59	383.01	1.07	54.22
RLTR14_RN	0.1	35.16	1.16	0
RLTR15	0.89	31.23	0.09	115.73
RLTR16	6.35	48.15	0.89	8.73
RLTR16B_MM	0.05	9.21	0	3.94
RLTR16C_MM	0.98	0	0	0
RLTR17	1.75	85.79	2.59	14.29
RLTR17B_Mm	54.32	87.68	76.24	72.96
RLTR17C_Mm	0	4.27	0.62	0.24
RLTR17D_Mm	0.05	100.45	0.34	244.25
RLTR18	0	11.51	0	4.16
RLTR18B	0.62	6.24	0	2.3
RLTR19	1.83	12.63	0	10.35
RLTR19-int	7.85	1281.63	1.52	659.63
RLTR19A	0.1	5.44	0	4.77
RLTR19B	0.39	15.33	0	0
RLTR1A2_MM	1.15	66.59	0.09	1487.99
RLTR1B	0.05	42.67	0.65	141.59
RLTR1B-int	5.36	152.84	0.09	66.52
RLTR1C	1.04	3.11	0	74.63
RLTR1D	0.21	4.33	0	8.28
RLTR1E_MM	0	0.29	0	0.18
RLTR20A	0	12	0	10.63
RLTR20A2	0	0	0.36	1.64
RLTR20A3_MM	0.01	3.82	0	5.81
RLTR20A4	86.62	62.59	8.26	22.03
RLTR20B1	0.18	8.95	0.27	3.12
RLTR20B2	0.11	13.45	0	7.89
RLTR20B3	0	3	0	60.83
RLTR20B3A_MM	0.54	5.92	0	1.64
RLTR20B4_MM	0.11	0.21	0	0
RLTR20B5_MM	0.01	2.65	0	28.6
RLTR20C1_MM	0.79	107.85	0.98	3.71
RLTR20C2_MM	0.06	14.7	0.15	9.23
RLTR21	0.38	10.03	0.71	1213
RLTR22_Mur	0.65	196.4	1.88	203.43
RLTR22_Mus	0.71	690.87	0.89	1455.34
RLTR23	3.3	11.22	0.18	24.69
RLTR24	1.25	67.37	0.01	25.96
RLTR25A	0	16.41	0.74	33.08
RLTR25B	0.66	37.67	4.72	32.05
RLTR26	0.71	3.61	0	0.17
RLTR26C_MM	0	6.57	1.25	54.88
RLTR26_Mus	0	18.27	0.24	6.72
RLTR27	0.13	315.5	0.54	1194.75
RLTR28	0.2	29.25	0.17	33.22
RLTR28B	0	10.19	0.12	4.6
RLTR30	0.8	0	0	7.89
RLTR30D2_MM	0.89	9.2	0	1.33
RLTR31B2	1.2	36.87	0.27	35.49
RLTR31B_Mm	0	0.09	0	0.3
RLTR31D_MM	2.44	27.23	1.11	26.32
RLTR31M	0	19.51	0	0
RLTR31_Mur	0	318.86	0	0.01
RLTR33	0	27.64	0	8.22
RLTR34B_MM	2.85	4.93	0	9.2
RLTR34C_MM	0.71	6.24	0.54	421.29
RLTR34D_MM	0	6.69	0.01	243.61
RLTR35B_MM	0	0	0	1.31
RLTR40	0.54	20.44	0.98	41.72
RLTR41	0	12.82	1.89	35.36
RLTR41A2	0	2.96	0.07	10.65
RLTR41C	0	8.22	0.27	1.31
RLTR42-int	0.27	25.63	0.54	11.17
RLTR43C	0	0	0	2.31
RLTR44-int	0.62	9.23	1.16	1241.34
RLTR44A	0	21.36	0.66	92.69
RLTR44B	0	35.72	0.03	26.53
RLTR44C	0.02	236.94	1.58	22.69
RLTR44D	0	36.65	0.34	56.8
RLTR44E	0	53.27	0.12	1110.22
RLTR45	0.01	9.43	0	214.4
RLTR45-int	1.14	56.88	0	65.09
RLTR48A	1.03	19.44	1.18	209.73
RLTR48B	0	0.6	0.01	0.39
RLTR48C	0.07	7.23	0.06	428.41
RLTR49	0.54	15.77	0.36	17.09
RLTR4_MM-int	2.82	110.77	2.43	27.92
RLTR4_Mm	0.18	49.66	0.54	68.83
RLTR50B	0.27	0	0	5.59
RLTR51A_Mm	0.63	5.11	0	169.11
RLTR51B_Mm	0	3.97	2.36	1107.17
RLTR53_Mm	0	9.86	0.45	242.19
RLTR6-int	2.54	187.81	2.66	1031.51
RLTR6B_Mm	0.03	9.77	0	14.13
RLTR6C_Mm	1.08	3.8	0	7.36
RLTR6_Mm	0.95	36.71	0.04	0
RLTR8	0.62	33.19	0	17.75
RLTR9A	0	7.89	0.27	1675.3
RLTR9A3	0	8.22	0.62	3.01
RLTR9B2	0.02	0.01	0	0.18
RLTR9C	0.8	5.02	0	53.62
RLTR9D	1.5	9.31	0.09	1024.88
RLTR9D2	1.01	16.37	0.45	12.95
RLTR9E	6.83	139.15	0.24	1906.37
RLTR9F	0.36	2.8	0	10.78
RLTRETN_Mm	4.43	343.31	2.66	2663.74
RMER10A	1.52	42.01	4.37	65.1
RMER10B	0.49	7.14	0	32
RMER12	0.15	118.79	0.75	40.29
RMER12B	1.08	3.35	0.89	9.06
RMER12C	1.25	37.8	1.86	10.38
RMER13A	1.78	395.4	0	13.18
RMER13A1	0	7.91	1.07	17.09
RMER13A2	0.71	19.72	1.25	20.21
RMER13B	0.15	12.1	0.68	45.4
RMER15	4.75	153.66	4.07	271.24
RMER15-int	0.36	243.51	1.07	1841.93
RMER16	1.07	2.14	0	3.22
RMER16-int	1.26	87.64	0	46.78
RMER16A2	0.36	40.63	0	5.64
RMER16B	0	0.51	0.36	824.58
RMER16C	0.36	157.91	0.36	494.53
RMER17A	1.75	3.06	0.24	51.96
RMER17A-int	0	3.15	0.98	2474.06
RMER17A2	0.82	508.77	0.41	3903.92
RMER17B	1.55	43.82	0.87	1747.15
RMER17B2	0	8.59	0.01	143.7
RMER17C	0.98	40.66	1.35	83.39
RMER17C-int	0	13.8	0.01	971.08
RMER17C2	0.19	13.2	0.48	20.09
RMER17D	0.61	22.05	0.01	125.6
RMER17D2	0.02	56.83	0.02	254.72
RMER19A	2.76	701.57	7.39	107.98
RMER19B	9.98	805.61	6.5	110.9
RMER19B2	1.69	39.77	0	29.74
RMER19C	0	68.56	1.69	17.91
RMER1A	1.4	26.46	5.02	198.93
RMER1B	1.74	77.97	1.66	87.3
RMER1C	0.62	70.67	0.02	54.22
RMER2	0.09	20.67	0	55.54
RMER20A	0	18.27	0.02	157.46
RMER20C_Mm	0.01	8.87	0	0.33
RMER21A	2.09	7.67	1.25	37.5
RMER21B	0.89	3.32	0	0.29
RMER3D-int	0	63.21	0	63.64
RMER4A	0.27	59.59	1.24	42.59
RMER4B	2.83	475.26	7.31	196.13
RMER5	0	97.77	1.25	76.98
RMER6A	2.72	137.41	0.45	29.16
RMER6B	0	10.19	0	19.72
RMER6BA	0.71	0.66	0	3.95
RMER6C	1.16	19.54	1.69	15.07
RMER6D	0	16.99	3.3	0.04
RNERVK23-int	0.12	12.65	0	5.26
RSINE1	89.29	1172.88	18.39	759.51
RodERV21-int	0	42.58	1.43	4730.22
SRV_MM-int	0.98	10.85	0	7.23
SUBTEL_sa	0	0	0	0
T-rich	0.76	4.07	1.57	5.44
Tigger10	2.05	27.93	0	0
Tigger15a	0	0	0.62	33.36
Tigger16b	0	0	1.07	0
Tigger17	1.16	4.61	0	2.3
Tigger17c	1.16	4.62	0	13.8
Tigger5	0.04	2.96	0.89	13.8
Tigger5b	0	3.61	0.27	8.54
Tigger6a	0.45	5.59	0	0
Tigger7	0.62	40.75	0.71	71.48
U1	217.57	577.72	0	0
U13	15.34	5.26	0	0
U14	100.36	163.33	0	0
U17	1.96	3.94	0	0
U2	336.3	751.21	0	0
U3	423.67	379.23	0	1.64
U4	16.12	64.57	0	0
U5	33.54	308.24	0	0
U6	24.31	80.41	0	8.22
U7	8.83	7.89	0	0
U8	197.73	292.47	0	0
URR1A	3.01	170.57	3.39	182.55
URR1B	3.05	226.26	2.59	203.28
X3_LINE	0.71	2.06	1.34	0
X6B_LINE	0	0	0.54	4.27
X7B_LINE	0.54	0.66	0	0
YREP_Mm	0.01	15.29	1.03	7.51
ZP3AR	6.11	32.41	1.52	28.16
polypurine	0.01	5.4	0	0.04
polypyrimidine	0	0.02	0.01	0.04

## Sheet: Supplementary Data 4C
Supplementary Data 4C. Abundance of small RNAs aligning to repetitive elements in E18.5 and P2 ovaries
Repeat Name	E18.5 sense RNA abundance	P2 sense RNA abundance	E18.5 antisense RNA abundance	P2 antisense RNA abundance
(A)n	0.07	0.03	0.01	0
(ATG)n	21.99	11.89	2.82	4.6
(ATGGTG)n	0.19	0	0	0
(ATTG)n	4.03	3.62	0	0
(ATTTG)n	0	0	0	0
(CA)n	12.37	17.16	151.71	188.75
(CAA)n	0	0	7.05	18.29
(CAAA)n	0	1.04	0.38	0.02
(CAAAA)n	0	0	0.06	0.05
(CAAAAA)n	0	0	0.08	0.02
(CAAAC)n	0	0	1.96	4.98
(CAAAG)n	0	0	0.01	0.01
(CAACC)n	0	0	0	0
(CAAG)n	0	0	0	0
(CAAGC)n	0	0	0.01	0.01
(CAAGG)n	0	0	0	0.03
(CAATC)n	0	0	0	0
(CACAC)n	0	0	0	0
(CACAG)n	0	0	0	4.27
(CAG)n	0	3.94	3.73	26.2
(CAGA)n	3.47	9.79	0.04	3.1
(CAGAC)n	0	0	0	0
(CAGAG)n	0	0	0.18	1.44
(CAGAGA)n	12.4	4.65	0.28	3.76
(CAGC)n	0.4	0	0	0
(CAGG)n	1.61	2.96	0.01	3.08
(CAT)n	0	0	25.55	14.7
(CATA)n	14.06	3.62	2.06	1.32
(CATATA)n	11.4	6.53	0	0
(CCA)n	0	1.97	4.83	4.04
(CCAA)n	0.4	0	2.01	0.55
(CCCA)n	0	0	0.01	0
(CCCCAG)n	0	0.03	0	1.69
(CCCCG)n	0.81	2.63	0	0
(CCG)n	0.81	0.01	2.82	7.07
(CCTA)n	0	0	0	0
(CCTCG)n	0	0.02	0	0
(CCTG)n	0.21	3.81	0	4.6
(CGA)n	4.03	7.97	0	0
(CGAGG)n	0	0	0	0.03
(CGG)n	2.82	14.93	4.44	1.67
(CGGA)n	0	0	0	0
(CGGGG)n	1.61	4.93	0	0
(CGGT)n	23.37	15.94	0	0
(CTA)n	5.12	7.34	1.61	0
(CTAG)n	0	0	0	0
(CTAGGG)n	0	0	0.71	0.16
(CTCA)n	0	0	1.92	0.82
(CTCGG)n	0	3.15	6.45	0
(CTCTG)n	0.17	1.63	0	0
(CTG)n	7.78	28.4	0	0
(CTGGGG)n	0	0	0	2.76
(CTTG)n	0	0	0	0
(CTTTG)n	0.02	0.01	0	0
(GA)n	0.64	6.76	0.21	1.54
(GAA)n	0.9	0.39	0	1.31
(GAAA)n	0.44	0.33	0	0.04
(GAAAA)n	0.27	0.01	0	0
(GCTG)n	0	0	0	0
(GCTTG)n	0.01	0.01	0	0
(GGA)n	2.21	1.06	0	2.32
(GGAAA)n	0.03	0.22	0	0
(GGAGAA)n	0.05	0.19	0	0
(GGGA)n	0.06	0	0	0
(GGGAGA)n	0	0	0	0.13
(GGTTG)n	0	0	0	0
(GTCTG)n	0	0	0	0
(GTGTG)n	0	0	0	0
(GTTTG)n	1.93	1.95	0	0
(T)n	0	0	0.05	0.03
(TA)n	3.46	7.24	0.62	4
(TAA)n	0.05	4.63	0.05	0.15
(TAAA)n	0	0.01	0	0
(TAG)n	0	0	6.5	9.17
(TAGA)n	4.04	13.19	2.33	1.76
(TAGG)n	0	0.02	1.21	0
(TATATG)n	17.26	10.63	4.84	2.96
(TATG)n	2.06	1.69	0.9	0.24
(TC)n	0.34	1.74	1.07	6.12
(TCC)n	0	2.08	7.77	0.5
(TCCA)n	0.01	5.18	4.51	6.32
(TCCC)n	0	0	0	0
(TCCG)n	0	0	0	0
(TCTA)n	2.31	3.91	5.33	23.81
(TCTCC)n	0	0	0.03	0.02
(TCTCCC)n	0	0.02	0	0
(TCTCG)n	0	0	0.23	0.61
(TCTCTG)n	0.2	13.05	8.51	55.29
(TCTG)n	0.28	4.07	0.04	1.24
(TG)n	143.26	169.18	16.48	4.33
(TGAA)n	0	1.15	0	0
(TGAG)n	0.01	0.09	0	0
(TGG)n	0.83	3.2	0	0
(TGGA)n	3.11	2.99	0.01	10.59
(TGGG)n	0	0	0	0
(TTA)n	0.03	0.05	0.04	0.02
(TTAGGG)n	0	0	0.2	0.19
(TTC)n	0	0.8	0.55	0.62
(TTCA)n	0	0	0	3.62
(TTCC)n	0	0	0.11	1.98
(TTCTC)n	0	0	0	0.01
(TTCTCC)n	0	0.17	0.58	0.21
(TTG)n	6.74	3.89	0	0
(TTGG)n	2.48	0.32	0	0
(TTTA)n	0	0	0	0.01
(TTTC)n	0	0	0.42	0.64
(TTTCC)n	0	0	0.12	0.39
(TTTG)n	0.37	0.02	0	1.07
(TTTTA)n	0	0	0.4	0.33
(TTTTC)n	0	0	0.69	1.23
(TTTTG)n	0.07	0.05	0	0
(TTTTTG)n	0.06	0.02	0	0
4.5SRNA	337.65	397.47	4.41	1.58
5S	779.01	2155.49	0	0
7SK	33.57	40.42	0.81	0.33
7SLRNA	76.06	120.43	3.63	4.6
A-rich	24.32	15.41	0.28	3.75
AT_rich	0.13	0.03	0	2.3
AmnSINE1	10.73	8.94	0	3.61
Arthur1	6.11	2.3	4.57	10.52
Arthur1A	0	1.97	3.63	4.6
B1F	341.36	743.69	248.12	454.72
B1F1	120.77	254.57	161.85	314.52
B1F2	125.26	208.88	136.15	377.56
B1_Mm	141.76	332.46	186.66	485.68
B1_Mur1	159.86	312.08	521.46	813.42
B1_Mur2	186.49	411.82	443.92	1099.24
B1_Mur3	149.29	404.99	269.48	791.05
B1_Mur4	190.31	407.62	346.48	818.41
B1_Mus1	237.01	516.01	485.07	1547.73
B1_Mus2	169.25	361.43	346.08	1048.28
B2_Mm1a	456.21	196.01	58.6	79.22
B2_Mm1t	506.79	294.07	191.01	284.79
B2_Mm2	1167.85	991.12	633.17	996.86
B3	1067.78	1769.82	918.05	1867.72
B3A	479.8	845.58	368.01	721.53
B4	249.34	591.29	315.06	769.35
B4A	568.11	1005.7	339.34	927.74
BC1_Mm	24.84	32.13	22.07	90.06
BGLII	2.87	26.15	81.01	283.18
BGLII_A	8.86	8.47	0.08	0.54
BGLII_B	23.59	118.65	9.87	50.57
BGLII_B2	0.16	13.92	87.64	315.84
BGLII_Mur	0.27	14.61	0	0.88
BGLII_Mus	0.41	8.01	2.33	14.58
BLACKJACK	0	2.63	2.42	9.86
C-rich	3.28	11.29	28.69	25.52
CT-rich	4.9	13.16	94.95	59.13
CYRA11_Mm	3.55	3.54	0.09	2.41
Charlie1	0.4	23.33	21.76	10.19
Charlie12	4.84	10.19	13.3	10.52
Charlie17	8.06	8.22	0	4.27
Charlie17b	2.82	0	2.82	2.96
Charlie19a	2.01	1.64	2.42	3.61
Charlie1a	5.24	7.89	9.27	23
Charlie1b	0.41	0.02	0.81	9.54
Charlie24	8.06	2.3	1.61	27.28
Charlie2a	0	0	0	3.29
Charlie2b	0	6.24	16.92	175.16
Charlie4a	3.63	0	0	0.33
Charlie5	21.76	5.92	2.42	8.44
Charlie6	4.43	21.14	0	0
Charlie7	4.43	11.83	0	5.59
Charlie8	6.85	5.83	4.31	4.34
Cheshire	12.49	10.08	7.66	23.66
ERV3-16A3_I-int	0	0	20.15	88.4
ERVB2_1-I_MM-int	0.62	0	0	0.17
ERVB2_1A-I_MM-int	20.28	37.79	416.97	805.19
ERVB3_1-I_MM-int	0.49	3.01	114.84	431.15
ERVB4_1-I_MM-int	37.35	36.53	21.09	66.02
ERVB4_1-LTR_MM	0.02	0	0	0.06
ERVB4_1B-I_MM-int	29.82	32.81	92.45	140.98
ERVB4_1B-LTR_MM	15.71	9.22	4.24	17.29
ERVB4_1C-LTR_Mm	156.89	183.56	322.06	716.82
ERVB4_2-I_MM-int	19.06	82.31	10.11	13.31
ERVB4_2-LTR_MM	1.37	2.43	8.73	10.21
ERVB4_3-I_MM-int	0	0.02	0	3.42
ERVB5_1-I_MM-int	0	0	0	0.68
ERVB5_2-LTR_MM	1.61	9.2	2.01	3.61
ERVB7_1-LTR_MM	320.48	437.87	1226.37	1870.52
ERVB7_2-LTR_MM	0	0.11	23.6	12.24
ERVB7_2B-LTR_MM	4.36	3.2	18.5	39.41
ERVB7_3-LTR_MM	0.01	3.09	6.21	18.43
ERVB7_4-LTR_MM	0.11	2.2	3.24	7.5
ERVL-B4-int	30.72	42.67	7.52	5.37
ERVL-E-int	3.22	1.31	9.67	25.3
ERVL-int	0.12	7.03	2.06	9.1
ETnERV-int	2589.78	1984.11	8139.94	11988.7
ETnERV2-int	89.25	68.35	1283.13	1920.63
ETnERV3-int	16.18	13.38	15.61	49.63
Eulor5A	0	0	1.21	6.9
FordPrefect	73.54	13.14	3.23	0
G-rich	8.87	6.02	2.08	7.09
GA-rich	41.89	31.77	4.5	11.06
GC_rich	3.22	0.99	4.84	6.9
HAL1	13.71	18.73	23.37	79.86
HAL1M8	0	5.59	1.21	4.6
HAL1b	3.23	5.92	0.82	0.02
HERV16-int	2.82	0	0	9.86
HERVL40-int	2.01	8.54	3.22	0.33
HY1	1871.89	2284.94	0	0
HY3	595.75	964.16	0	0
IAP-d-int	687.69	882.92	81.26	211.33
IAP1-MM_I-int	463.49	389.59	4560.64	6724.56
IAP1-MM_LTR	33.17	55.45	109.94	283.3
IAPA_MM-int	265.27	598.65	72.11	85.59
IAPEY2_LTR	0.3	10.03	44.34	438.96
IAPEY3-int	292.33	1155.06	377.37	3006.73
IAPEY3C_LTR	17.23	63.87	10.82	61.24
IAPEY3_LTR	0	2.77	34.87	216.46
IAPEY4_I-int	60.67	125.19	32.94	117.66
IAPEY5_I-int	178.75	290.74	14.15	26.38
IAPEY5_LTR	0	0	0.15	5.26
IAPEY_LTR	20.99	181.79	107.68	494.67
IAPEy-int	293.56	4303.88	920.19	6648.03
IAPEz-int	53055.9	119228	15774.5	30549.4
IAPLTR1_Mm	1788.4	5398.37	311.69	681.98
IAPLTR1a_Mm	593.16	1626.03	352.81	1299.44
IAPLTR2_Mm	373.14	730.06	332.81	1186.66
IAPLTR2a	93.23	198.87	161.72	448.71
IAPLTR2a2_Mm	349.48	470.02	1049	2061.89
IAPLTR2b	101.62	187	473.26	870.64
IAPLTR3	19.71	147.3	57.96	559.94
IAPLTR3-int	64.74	156.58	328.9	2737.66
IAPLTR4	9.79	4.24	1.34	5.89
IAPLTR4_I	10.23	27.02	30.34	84.12
ID	30.43	53.6	23.84	60.71
ID2	47.55	74.39	18.57	86.62
ID4	108.36	240.63	85.63	201.03
ID4_	37.2	133.96	93.7	215.07
ID_B1	765.81	1914.57	1050.94	2067.25
IMPB_01	20.95	6.77	21.46	38.87
Kanga1	8.86	11.5	3.22	11.5
Kanga2_a	6.07	25.65	3.29	0.76
L1M1	0	0	0	4.94
L1M2	52.75	53.27	74.78	412.27
L1M2c	2.1	10.69	1.59	0.39
L1M3	13.13	25.52	7.75	15.53
L1M3a	0.03	0.03	0.01	0.04
L1M3e	0.4	18.73	68.5	65.24
L1M4	79.79	86.19	122.72	188.21
L1M4a1	8.86	6.24	3.4	0
L1M4a2	0.03	0.07	0.27	0.31
L1M4b	3.22	13.8	0	1.97
L1M4c	0.04	11.23	7.27	12.55
L1M5	46.36	83.15	10.48	51.59
L1M6	0	0	0	0
L1MA4	8.88	18.21	35.78	55.87
L1MA4A	6.21	11.63	2.88	4.72
L1MA5	11.04	29.82	4.31	33.83
L1MA5A	5.26	26.58	7.26	7.39
L1MA6	24.11	34.17	24.08	32.58
L1MA7	6.85	6.57	6.04	6.24
L1MA8	4.56	5.07	0.34	6.11
L1MA9	18.57	23.9	4.48	20.41
L1MB1	4.43	3.62	0.02	8.55
L1MB2	10.09	34.23	19.66	52.04
L1MB3	21.09	182.62	12.52	29.92
L1MB4	10.14	19.33	3.36	26.83
L1MB5	22.17	34.19	49.18	136.54
L1MB7	12.09	25.64	42.33	64.46
L1MB8	11.36	10.74	35.28	49.15
L1MC	41.1	24.98	64.12	78.88
L1MC1	3.9	75.62	25.84	30.39
L1MC2	10.88	5.26	44.89	23.08
L1MC3	10.65	21.22	37.45	57.18
L1MC4	30.62	16.43	48.76	45.68
L1MC4a	6.6	19.27	22.81	37.65
L1MC5	12.32	8.99	14.8	15.98
L1MC5a	5.28	23.07	8.89	26.03
L1MCa	9.28	0	20.51	32.28
L1MD	21.39	23.99	17.09	48.97
L1MD1	1.33	4.86	83.56	99.66
L1MD2	11.52	10.53	27.81	23.71
L1MD3	1.13	2.31	48.78	59.43
L1MDa	7.17	9.98	0.28	5.67
L1ME1	45.54	44.22	40.4	41.17
L1ME2	0	20.38	8.07	20.05
L1ME2z	0.72	9.65	11.37	19.22
L1ME3	6.86	7.89	34.27	29.27
L1ME3A	4.87	14.25	16.62	6.7
L1ME3C	0	3.94	0.81	1.97
L1ME3Cz	0.41	0.78	4.65	3.92
L1ME3E	4.43	4.27	3.22	0
L1ME3F	0.05	11.87	0.01	0.02
L1ME3G	5.04	2.97	3.93	5.81
L1ME4a	3.22	3.29	11.28	17.42
L1ME4b	25.95	28.04	0.1	9.03
L1ME4c	0.29	0.33	3.01	7.98
L1ME5	0.05	0.13	3.6	0.49
L1MEb	0	3.61	18.94	2.96
L1MEc	9.52	13.7	3.23	20.96
L1MEd	14.02	21.17	2.89	9.26
L1MEf	18.41	21.56	8.93	15.92
L1MEg	3.42	11.51	2.46	9.58
L1MEi	3.22	4	0.01	4.95
L1MEj	0.2	0.18	0.18	0.34
L1Md_A	6877.15	6132.95	2857.98	6987.44
L1Md_F	768.96	779.55	553.7	1112.59
L1Md_F2	9516.59	13115.9	6110.6	13914.6
L1Md_F3	1859.88	2398.02	1356.12	2992.09
L1Md_Gf	1991.62	1398.88	214.34	457.4
L1Md_T	32240.3	22740.7	5184.09	12468.4
L1PB4	0.1	0.61	0.07	0.58
L1VL1	100.26	124.99	245.55	354.56
L1VL2	117.2	238.48	646.73	979.17
L1VL4	122.96	156.44	298.52	563.46
L1_Mm	888.5	704.73	389.26	824.45
L1_Mur1	55.89	68.59	443.1	1438.02
L1_Mur2	110.84	168.63	202.61	472.19
L1_Mur3	61.31	145.62	219.55	509.84
L1_Mus1	1383.12	2503.14	3820.27	6596.43
L1_Mus2	904.85	1359.37	1804.78	4753.2
L1_Mus3	1611.88	2441.98	7385.33	12958.8
L1_Mus4	262.5	487.28	465.37	890.86
L1_Rod	19.26	38.43	48.62	214.78
L2	53.12	123.5	37.92	130.48
L2a	132.52	141.15	614.29	768.34
L2b	17.73	49.29	92.27	185.34
L2c	392.47	473.71	353.25	499.01
L3	58.85	87.76	28.21	39.01
L3b	0	13.8	52.38	95.41
L4_A_Mam	0.4	2.96	0	0
L4_C_Mam	0	1.97	1.21	0.99
LFSINE_Vert	22.16	100.07	10.28	6.24
LTR105_Mam	0	4.6	0	0
LTR108a_Mam	3.63	2.96	10.48	8.54
LTR10_RN	8.86	20.7	663.65	1594.15
LTR16A	2.82	5.92	0	2.96
LTR16A1	0	4.6	3.22	22.02
LTR16A2	2.42	0	4.43	2.96
LTR16C	4.43	13.47	9.67	14.79
LTR16D1	0	2.96	0	0.01
LTR16E1	0	4.27	6.85	27.6
LTR28B	0	0.04	0.01	0.01
LTR32	1.11	0.9	0	0
LTR33C	6.04	0	0	1.64
LTR37-int	8.86	4.27	0	0
LTR40a	3.22	0	10.07	23.33
LTR40b	12.89	48.64	2.42	0
LTR40c	0	0	0.81	0.66
LTR41	2.82	2.96	1.21	0
LTR50	0	0	26.66	8.88
LTR67B	3.63	4.6	0	1.97
LTR72_RN	19.66	22.02	4.43	12.49
LTR75	0	0.01	0	0.01
LTR78	0	18.73	0.07	5.47
LTR80A	2.82	0	0	0
LTR86A1	0	0	0	0
LTR86A2	0	0	0	0
LTR90A	0.4	0	4.03	2.3
LTR90B	0	0.07	0.02	0.02
LTRIS2	25.69	24.94	131.89	288.87
LTRIS3	21.47	25.57	3.82	10.66
LTRIS4	0	2.96	3.71	0.3
LTRIS4A	7.25	3.29	0.04	4.67
LTRIS4B	0	0	905.29	2154.56
LTRIS5	0	0.11	0.17	0.48
LTRIS6	0	0.89	1.39	2.59
LTRIS_Mm	106.02	592.91	863.98	2206.89
LTRIS_Mus	321.16	1044.1	404.56	1220.86
Looper	0	5.59	0.03	0
Lx	698.26	900.34	784.86	1322.47
Lx10	19.44	35.83	16.19	14.11
Lx2	203.69	327.94	310.44	720.32
Lx2A	14.39	29.88	17.59	32.7
Lx2A1	20.85	16.96	14.9	30
Lx2B	35	67.79	54.59	97.11
Lx2B2	140.14	200.74	182.76	373.74
Lx3A	60.57	118	45.7	63.39
Lx3B	66.84	81.28	54.15	100.93
Lx3C	21.4	64.18	62.77	159.85
Lx3_Mus	171.66	250.88	176.04	355.3
Lx4A	110.89	246.36	69.72	152.56
Lx4B	40.82	92	25.82	87.45
Lx5	567.27	418.61	190.28	391.46
Lx5b	36.17	319.8	46.24	80.07
Lx5c	71.87	99.71	106.07	175.85
Lx6	86.09	112.77	121.26	151.9
Lx7	97.9	147.08	122.19	299.36
Lx8	265.44	565.63	347.08	1658.45
Lx8b	54.2	137.91	61.96	217.11
Lx9	99.86	261.55	112.32	506.92
MARNA	10.07	0	240.96	230.36
MER102b	3.22	9.2	27.4	18.73
MER103C	9.27	1.31	7.25	9.2
MER104	0	0	10.48	2.3
MER112	6.45	6.24	0	0
MER113	0	0	6.45	3.94
MER117	0	0	2.42	3.29
MER121	0	0.66	8.06	11.83
MER124	29.41	1.97	0	0
MER135	76.56	80.84	0	0
MER2	42.31	100.56	19.74	43.38
MER20	27	84.13	58.02	128.16
MER20B	6.04	11.17	3.63	3.61
MER21B	9.67	15.45	8.86	26.29
MER21C	24.18	29.91	41.91	68.35
MER2B	5.64	1.97	5.24	0
MER3	5.64	5.92	7.41	20.7
MER31A	0	0.66	13.7	3.94
MER31B	1.61	3.94	0	4.93
MER33	10.88	11.67	9.69	27.22
MER34	0	0	1.61	0.66
MER34-int	0	0	0.23	2.14
MER34A	4.03	6.9	3.22	1.31
MER34A1	2.42	14.46	5.24	1.64
MER44A	0.4	0	0	0.33
MER44B	0	5.92	13.7	4.27
MER44D	0.02	0.71	27.4	10.84
MER45A	0	2.96	2.01	3.61
MER45B	2.42	9.2	0	5.59
MER46C	0	0.99	11.69	0.99
MER50B	0	0	1.21	0
MER52-int	4.03	0	15.4	89.61
MER53	1.21	4.6	15.71	45.35
MER57C2	4.43	0	3.22	21.36
MER57D	0	0	35.46	280.97
MER57E3	0	0	0	0.01
MER58A	26.19	51.27	33.04	42.72
MER58B	17.73	14.13	0	3.61
MER5A	34.65	53.7	43.12	121.59
MER5A1	6.85	12.82	6.85	19.39
MER5B	23.17	41.08	125.72	213.93
MER5C	0	0	3.22	4.6
MER63A	1.61	0	0.81	6.9
MER63B	6.85	9.2	0	0
MER63C	0.81	7.23	0	0
MER63D	17.73	3.94	0	2.96
MER67C	0	1.64	1.61	0
MER68	16.52	41.08	10.07	23.99
MER72B	0.58	0.69	0.23	0.32
MER74A	10.07	21.36	3.63	4.27
MER74B	5.64	3.94	0	5.59
MER77	0	4.6	2.01	2.3
MER89	1.21	0	0	3.94
MER90a	0.4	2.63	4.84	0
MER91A	4.43	4.6	0	5.26
MER91C	191.4	262.24	0	0
MER96B	3.63	7.23	6.85	5.92
MER99	30.62	11.5	0	0
MERV1_I-int	26.8	64.19	33.86	40.07
MERV1_LTR	0.81	2.67	6.94	6.33
MERVK26-int	21.32	15.7	4448.32	10011.8
MERVL-int	382.78	796.89	222.97	499.74
MERVL_2A-int	115.89	322.23	60.58	189.29
MIR	180.59	251.02	120.08	189.43
MIR3	103.15	145.91	167.22	147.35
MIRb	258.96	423.18	292.74	636.75
MIRc	607.21	769.3	62.05	207.37
MLT-int	13.7	26.64	8.46	9.86
MLT1-int	0	0	1.63	0.01
MLT1A	5.64	37.18	16.12	27.28
MLT1A0	19.75	50.61	26.19	47.66
MLT1A1	13.7	33.52	29.82	83.47
MLT1B	51.6	91.69	59.44	120.11
MLT1C	10.98	48.41	18.95	66.71
MLT1D	45.13	120.94	10.07	28.59
MLT1E	2.51	2.81	6.54	9.25
MLT1E1	0.06	12.5	0	11.51
MLT1E1A	17.73	1.64	4.84	4.93
MLT1E2	5.24	24.98	13.3	26.95
MLT1E3	10.07	69.67	3.22	16.76
MLT1F	8.46	22.35	6.45	13.47
MLT1F-int	0	3.96	0	0.01
MLT1F1	3.23	2.63	2.01	29.25
MLT1F2	20.15	201.12	11.69	20.27
MLT1G	2.42	6.57	6.04	4.27
MLT1G1	5.64	14.46	33.73	55.54
MLT1G3	3.63	11.5	5.64	8.87
MLT1H	7.67	20.37	6.04	20.71
MLT1H-int	1.61	5.92	5.24	3.61
MLT1H1	13.3	6.9	20.55	10.52
MLT1H1-int	0	0	38.68	8.54
MLT1H2	2.42	0	0	6.24
MLT1J	5.64	21.36	18.13	44.04
MLT1J-int	0.81	3.61	0	0
MLT1J1	0	0	3.63	5.26
MLT1J2	0	0.33	8.46	9.2
MLT1K	9.12	6.64	7.25	14.79
MLT1L	0	15.45	5.24	22.67
MLT1N2	4.43	68.68	0	0.66
MLT1O	0.4	2.97	0	4.27
MLT2B1	6.45	7.58	2.42	8.89
MLT2B2	1.41	3.61	0	19.06
MLT2B3	6.25	17.09	10.88	28.1
MLT2B4	4.03	9.53	3.22	2.96
MLT2B5	10.48	0	0	0.03
MLT2C1	0	5.92	0.81	0
MLT2C2	10.19	16.73	0	6.9
MLT2D	5.24	6.9	2.82	11.88
MLT2F	3.63	0	3.63	11.83
MLTR11A	55.61	26.62	7.45	26.45
MLTR11B	19.75	26.63	190.81	847.36
MLTR12	0	9.86	4.03	6.57
MLTR13	10.88	15.77	5.24	23
MLTR14	26.19	74.95	91.47	116.55
MLTR18A_MM	0	0	1.21	0.03
MLTR18B_MM	1.61	0	6.45	1.31
MLTR18C_MM	0	3.61	11.28	0
MLTR18D_MM	14.91	14.46	0.81	0
MLTR18_MM	2.01	0	2.42	0
MLTR25A	10.5	11.37	2.2	2.07
MLTR25C	4.03	0	0.63	0
MLTR31A_MM	8.2	2.65	0	0
MLTR31C_MM	0.79	0	0	0.71
MLTR31D_MM	90.41	33.25	0.04	2.09
MLTR31E_MM	0.32	0	0	0.42
MLTR31FA_MM	41.55	11.45	0	4.28
MLTR31F_MM	8.75	1.48	0	1.39
MLTR73	6.87	1.32	0	4.6
MMAR1	2.44	3.98	2.01	2.63
MMERGLN-int	49.37	113.33	143.47	392.91
MMERGLN_LTR	3.68	16.16	0.15	0.87
MMERVK10C-int	1426.18	2155.03	5730.92	10445.8
MMERVK10D3_I-int	1247.68	1154.03	2753.16	6044.04
MMERVK10D3_LTR	0	1.64	3.63	0.03
MMERVK9C_I-int	74.79	53.93	2364.26	2623.91
MMERVK9E_I-int	72.23	65.06	1094.04	2274.89
MMETn-int	6589.15	4424.66	6827.35	10754.5
MMSAT4	634.43	684.2	17.43	24.65
MMTV-int	0	0.56	3.22	34.34
MMVL30-int	129.96	268.24	310.32	1501.53
MRLTR33	3.63	4.08	37.09	144.6
MT-int	23.28	137.45	15.93	45.29
MT2A	35.7	120.24	134.59	255.73
MT2B	70.11	204.07	60.27	94.81
MT2B1	33.46	177.45	49.06	80.14
MT2B2	38.04	156.36	25.38	81.41
MT2C_Mm	396.62	1011.34	747.6	1745.4
MT2_Mm	2205.68	5770.13	221.68	718.51
MTA_Mm	976.06	2822.01	964.52	3026.21
MTA_Mm-int	1117.17	4686.88	1086.04	2486.24
MTB	201.72	544.54	277.55	654.02
MTB-int	111.49	340.92	93.15	211.52
MTB_Mm	112.79	189.74	93.21	201.68
MTB_Mm-int	36.02	75.37	20.48	55.85
MTC	403.33	486.92	136.27	398.59
MTC-int	583.96	1738.27	26.51	63.38
MTD	217.58	607.31	299.88	663.78
MTD-int	56.19	80.86	6.06	28.6
MTE-int	32.92	67.94	21	53.77
MTE2a	155.33	323.82	47.86	141.32
MTE2a-int	6.85	0.68	0	5.26
MTE2b	73.89	135.12	135.02	160.25
MTEa	111.03	279.3	68.91	174.04
MTEa-int	26.23	57.04	0.01	13.17
MTEb	52.39	70.83	45.94	171.72
MTEb-int	5.24	1.32	0.41	7.31
MURVY-LTR	29.01	13.47	837.2	2052.07
MURVY-int	518.19	1005.58	8287.09	21592.5
MYSERV-int	41.11	48.11	86.9	98.81
MYSERV16_I-int	106.29	561.12	22.05	111.74
MYSERV6-int	41.59	139.71	216.77	535.94
MamGyp-int	20.15	18.73	2.42	3.61
MamGypLTR1b	0	6.57	2.01	4.6
MamGypLTR1c	0	0	2.82	2.3
MamRep1151	0.4	2.96	0	1.06
MamRep137	0	0	13.3	8.54
MamRep1527	1.04	1.95	2.6	9.65
MamRep4096	3.22	0.33	0	4.6
MamRep434	0	0	1.61	13.14
MamSINE1	4.03	0	231.69	239.89
MamTip2	0.64	0.82	2.02	7.23
MuLV-int	9.56	33.65	2.44	5.19
MuRRS-int	200.21	885.49	9065.12	24077
MuRRS4-int	21.86	59.26	384.93	1530.01
MurERV4-int	44.32	66.05	1245.26	2712.62
MurERV4_19-int	16.92	158.07	2.95	13.38
MurSatRep1	374.53	636.06	20.85	50.28
MusHAL1	142.66	336.73	104.17	242.3
ORR1A0	57.69	131.83	10.53	50.18
ORR1A0-int	130.53	246.1	8.55	17.41
ORR1A1	47.55	107.95	34.49	74.82
ORR1A1-int	94.3	157.95	14.12	68.37
ORR1A2	160.03	393.35	101.37	221.04
ORR1A2-int	137.09	246.31	40.53	91.71
ORR1A3	34.01	106.54	36.9	76.78
ORR1A3-int	29.93	98.27	12.93	64.28
ORR1A4	110.33	221.8	126.04	337.43
ORR1A4-int	109.1	223.49	5.3	27.87
ORR1B1	186.51	287.48	59.44	191.97
ORR1B1-int	75.28	163.84	18.17	40.22
ORR1B2	26.31	88.64	30.46	116.25
ORR1B2-int	0.24	10.2	8.25	4.38
ORR1C1	79.94	234.36	52.5	84.1
ORR1C1-int	3.52	40.01	3.42	2.16
ORR1C2	59.86	163.18	74.23	191.6
ORR1C2-int	7.34	10.82	2.6	5.12
ORR1D-int	6.98	12.21	0.03	3.31
ORR1D1	69.66	147.28	179.35	1013.03
ORR1D1-int	19	42.64	18.72	264.86
ORR1D2	44.76	118.5	72.57	302.02
ORR1D2-int	3.36	7.16	61.29	69.07
ORR1E	103.96	288.37	90.26	213.04
ORR1E-int	13.31	31.73	117.26	361.17
ORR1F	57.22	158.4	131.77	244.73
ORR1F-int	2.46	2.69	4.04	3.65
ORR1G	259.9	170.88	36.67	83.8
ORR1G-int	0.01	0.04	0	1.65
ORSL	2.42	0	0	1.97
PB1	87.87	191.25	73.85	145.58
PB1D10	455.93	1112.1	363.3	827.56
PB1D11	57.84	141.55	105.59	263.66
PB1D7	190.33	386.68	254.17	627.92
PB1D9	111.81	330.66	239.06	474.62
Plat_L3	7.25	10.52	1.61	2.63
RCHARR1	35.3	108.71	33.04	58.43
RLTR10	8856.25	11338.4	765.58	1853.95
RLTR10-int	57720.8	74495.8	3633.58	8670.71
RLTR10A	858.52	1237.92	1223.19	2080.24
RLTR10B	17.33	37.87	8.74	50.77
RLTR10B2	22.61	67.34	40.33	439.71
RLTR10C	92.31	131.54	90.27	74.52
RLTR10D	44.56	125.15	88.16	329.77
RLTR10D2	0.01	0.46	238.29	740.26
RLTR10E	6.06	1.69	8.08	11.5
RLTR10F	1.52	8.64	27.78	277.15
RLTR11A	15.69	51.19	16.71	26.88
RLTR11A2	13.1	22.95	20.48	16.09
RLTR11B	10.88	10.52	14.91	45.5
RLTR11C_MM	157.83	386.52	2.82	0.01
RLTR11D	2.48	1.97	0	0
RLTR12A	4.97	0.15	6.04	0.01
RLTR12B	2.42	4.5	1.22	40.52
RLTR12BD_Mm	2.53	3.29	8.46	21.7
RLTR12C	0	2.3	0.03	4.98
RLTR12D	2.01	43.6	12.89	9.53
RLTR12E	0.01	8.56	2.02	5.59
RLTR12G	0.4	15.12	0	3.61
RLTR13A	0.74	3.89	2.34	21.1
RLTR13A1	0.75	8.18	14.55	23.76
RLTR13A2	2.21	4.23	3.15	31.85
RLTR13A3	0.4	9.36	10.38	143.32
RLTR13B1	59	85.36	963.64	2214.76
RLTR13B2	6.8	7.66	24.78	33.41
RLTR13B3	7.64	23.41	23.14	72.56
RLTR13B4	8.14	21.65	61.85	216.26
RLTR13C1	24.51	12.45	22.69	81.31
RLTR13C2	6.58	19.35	93.56	206.18
RLTR13C3	3.49	2.57	11.83	19.89
RLTR13D	0.11	0.38	12.86	7.64
RLTR13D1	8.68	3.04	0.34	5.08
RLTR13D2	0.91	12.3	29.49	129.84
RLTR13D3	2.88	1.21	43.53	125.19
RLTR13D3A	2.96	3.69	14.12	16.04
RLTR13D3A1	48.76	16.63	0	0.01
RLTR13D4	6.04	3.15	7.84	13.64
RLTR13D5	48.76	40.22	1388.21	2690.3
RLTR13D6	11.78	8.48	38.4	112.63
RLTR13E	25.36	25.61	88.02	288.31
RLTR13F	3.72	4.56	3.9	10.23
RLTR13G	513.39	368.74	1357.55	2219.75
RLTR14	16.12	9.86	14.52	53.57
RLTR14-int	132.57	383.01	2.42	54.22
RLTR14_RN	26.59	35.16	4.84	0
RLTR15	18.97	31.23	35.66	115.73
RLTR16	29.01	48.15	2.03	8.73
RLTR16B_MM	0	9.21	0.98	3.94
RLTR17	33.45	85.79	18.77	14.29
RLTR17B_Mm	76.91	87.68	105.8	72.96
RLTR17D_Mm	41.67	100.45	129.38	244.25
RLTR18	8.06	11.51	3.22	4.16
RLTR18-int	4.43	8.87	0	1.31
RLTR18B	6.45	6.24	4.44	2.3
RLTR19	5.65	12.63	0.81	10.35
RLTR19-int	624	1281.63	444	659.63
RLTR19A	19.36	5.44	4.03	4.77
RLTR19A2	2.42	0.82	0	0
RLTR19B	7.64	15.33	0	0
RLTR1A2_MM	16.33	66.59	465.45	1487.99
RLTR1B	19.14	42.67	47.47	141.59
RLTR1B-int	64.43	152.84	27.56	66.52
RLTR1C	2.99	3.11	15.51	74.63
RLTR1D	1	4.33	9.59	8.28
RLTR1D2_MM	0	4.41	1.23	2.27
RLTR1E_MM	0.07	0.29	0.57	0.18
RLTR1F_Mm	0	0	11.7	8.65
RLTR20A	19.75	12	0	10.63
RLTR20A1	0	0	0.4	6.76
RLTR20A2	0	0	2.82	1.64
RLTR20A2B_MM	4.43	0.33	2.82	4.93
RLTR20A3_MM	6.89	3.82	0	5.81
RLTR20A4	58.08	62.59	11.8	22.03
RLTR20B1	4.03	8.95	0.4	3.12
RLTR20B2	15.84	13.45	0	7.89
RLTR20B3	0.01	3	7.66	60.83
RLTR20B3A_MM	3.63	5.92	2.55	1.64
RLTR20B4_MM	3.76	0.21	0	0
RLTR20B5_MM	0.04	2.65	14.42	28.6
RLTR20C1_MM	29.6	107.85	1.85	3.71
RLTR20C2_MM	10.89	14.7	4.28	9.23
RLTR20D	0.02	27.14	0.07	0.02
RLTR21	3.78	10.03	289.22	1213
RLTR22_Mur	45.99	196.4	78.55	203.43
RLTR22_Mus	152.85	690.87	868.23	1455.34
RLTR23	0.49	11.22	20.58	24.69
RLTR24	31.03	67.37	11.69	25.96
RLTR25A	4.61	16.41	3.2	33.08
RLTR25B	43.01	37.67	11.88	32.05
RLTR26	1.61	3.61	0	0.17
RLTR26B_MM	54	283.94	8.13	14.11
RLTR26C_MM	1.21	6.57	14.91	54.88
RLTR26D_MM	2.82	5.92	0	0
RLTR26_Mus	0	18.27	6.31	6.72
RLTR27	75.8	315.5	551.28	1194.75
RLTR28	15.31	29.25	22.97	33.22
RLTR28B	6.85	10.19	0	4.6
RLTR30D2_MM	0.01	9.2	12.49	1.33
RLTR30D_MM	0	0	7.66	6.24
RLTR30D_RN	0.01	5.26	0	0
RLTR30E_MM	0	0	4.43	9.53
RLTR31A_Mm	4.94	0	0	0.83
RLTR31B2	32.24	36.87	21.56	35.49
RLTR31B_Mm	0.93	0.09	0.02	0.3
RLTR31C_MM	9.68	7.64	0.42	45.37
RLTR31D_MM	17.4	27.23	6.97	26.32
RLTR31M	8.79	19.51	0	0
RLTR31_Mm	1.58	0.93	0	7.56
RLTR31_Mur	60.5	318.86	0	0.01
RLTR33	7.25	27.64	9.68	8.22
RLTR34B_MM	3.22	4.93	0	9.2
RLTR34C_MM	0	6.24	38.68	421.29
RLTR34D_MM	2.12	6.69	40.93	243.61
RLTR35B_MM	0	0	1.21	1.31
RLTR40	6.9	20.44	9.38	41.72
RLTR41	3.22	12.82	25.18	35.36
RLTR41A2	22.97	2.96	6.25	10.65
RLTR41C	3.63	8.22	7.05	1.31
RLTR42-int	12.49	25.63	0.4	11.17
RLTR43C	0	0	2.83	2.31
RLTR44-int	4.68	9.23	409.83	1241.34
RLTR44A	0.73	21.36	17.73	92.69
RLTR44B	7.87	35.72	7.72	26.53
RLTR44C	43.26	236.94	0.4	22.69
RLTR44D	6.72	36.65	3.51	56.8
RLTR44E	3.37	53.27	498.91	1110.22
RLTR45	3.26	9.43	118.44	214.4
RLTR45-int	43.33	56.88	38.53	65.09
RLTR48A	8.46	19.44	48.06	209.73
RLTR48B	0	0.6	0.11	0.39
RLTR48C	7.66	7.23	132.34	428.41
RLTR49	0.01	15.77	5.28	17.09
RLTR4_MM-int	40.42	110.77	20.08	27.92
RLTR4_Mm	9.58	49.66	40.8	68.83
RLTR51A_Mm	6.14	5.11	51.02	169.11
RLTR51B_Mm	0	3.97	375.47	1107.17
RLTR53B_Mm	0	3.96	9.27	8.54
RLTR53_Mm	7.25	9.86	75.35	242.19
RLTR5_Mm	0	4.27	39.77	73.25
RLTR6-int	69.7	187.81	361.88	1031.51
RLTR6B_Mm	17.77	9.77	2.82	14.13
RLTR6C_Mm	2.37	3.8	1.28	7.36
RLTR6_Mm	25	36.71	0	0
RLTR8	1.21	33.19	11.28	17.75
RLTR9A	0	7.89	745.23	1675.3
RLTR9A3	0	8.22	0.65	3.01
RLTR9A3A	0	3.29	4.11	16.17
RLTR9A3B	0	2.96	5.54	15.84
RLTR9B	0.12	3.61	0.95	1.66
RLTR9B2	0.92	0.01	0.6	0.18
RLTR9C	3.01	5.02	26.24	53.62
RLTR9D	3.25	9.31	453.16	1024.88
RLTR9D2	4.65	16.37	3.38	12.95
RLTR9E	38.01	139.15	658.58	1906.37
RLTR9F	0.38	2.8	1.61	10.78
RLTRETN_Mm	222.55	343.31	1358.71	2663.74
RMER10A	18.54	42.01	76.74	65.1
RMER10B	6.08	7.14	17.64	32
RMER12	14.25	118.79	12.38	40.29
RMER12B	14.53	3.35	5.04	9.06
RMER12C	11.76	37.8	14.21	10.38
RMER13A	40.16	395.4	1.01	13.18
RMER13A1	4.43	7.91	2.42	17.09
RMER13A2	5.24	19.72	26.59	20.21
RMER13B	16.66	12.1	22.8	45.4
RMER15	78.93	153.66	108.98	271.24
RMER15-int	88.24	243.51	402.94	1841.93
RMER16	0	2.14	0.35	3.22
RMER16-int	53.41	87.64	12.58	46.78
RMER16A2	11.95	40.63	0.98	5.64
RMER16A3	1.33	4.69	0.18	0.68
RMER16B	0	0.51	134.84	824.58
RMER16B2	0.37	1.37	0	2.08
RMER16B3	0.07	0	0.59	4.55
RMER16C	78.96	157.91	139.84	494.53
RMER16_Mm	1.22	0.36	0.01	2.48
RMER17A	0.02	3.06	20.13	51.96
RMER17A-int	3.22	3.15	1113.39	2474.06
RMER17A2	23.23	508.77	1499.75	3903.92
RMER17B	8.21	43.82	393.43	1747.15
RMER17B2	1.86	8.59	30.64	143.7
RMER17C	8.25	40.66	29.84	83.39
RMER17C-int	0	13.8	277.94	971.08
RMER17C2	10.18	13.2	25.1	20.09
RMER17D	2.09	22.05	45.04	125.6
RMER17D2	1.95	56.83	67.28	254.72
RMER19A	96.03	701.57	26.48	107.98
RMER19B	301.38	805.61	114.78	110.9
RMER19B2	9.41	39.77	3.8	29.74
RMER19C	25.39	68.56	10.68	17.91
RMER1A	21.96	26.46	70.6	198.93
RMER1B	34.05	77.97	10.41	87.3
RMER1C	16.44	70.67	8.87	54.22
RMER2	4.43	20.67	12.89	55.54
RMER20A	5.26	18.27	64.56	157.46
RMER20B	12.19	3.94	1.21	21.2
RMER20C_Mm	3.22	8.87	7.25	0.33
RMER21A	7.41	7.67	14.93	37.5
RMER21B	0	3.32	6.85	0.29
RMER30	30.62	44.04	19.07	11.5
RMER3D-int	48.26	63.21	21.94	63.64
RMER4A	42.31	59.59	10.94	42.59
RMER4B	75.19	475.26	70.82	196.13
RMER5	52.59	97.77	62.07	76.98
RMER6-int	0	0	8.3	97.85
RMER6A	103.3	137.41	15.41	29.16
RMER6B	10.48	10.19	13.7	19.72
RMER6BA	6.45	0.66	2.42	3.95
RMER6C	12.43	19.54	22.34	15.07
RMER6D	0.82	16.99	14.44	0.04
RNERVK23-int	8.66	12.65	0	5.26
RSINE1	626.81	1172.88	336.87	759.51
RodERV21-int	0	42.58	804.97	4730.22
SRV_MM-int	6.85	10.85	1.98	7.23
SUBTEL_sa	0	0	0	0
T-rich	0.43	4.07	10.34	5.44
Tigger1	7.26	4.93	2.42	13.48
Tigger10	18.13	27.93	0.6	0
Tigger12c	14.91	9.2	0	0
Tigger15a	0	0	30.22	33.36
Tigger16a	0	0	7.66	3.94
Tigger16b	0	0	0	0
Tigger17	1.62	4.61	0	2.3
Tigger17a	0	4.93	0	4.6
Tigger17c	8.47	4.62	6.85	13.8
Tigger19a	6.85	10.84	1.61	8.87
Tigger5	0	2.96	5.24	13.8
Tigger5b	0	3.61	0.01	8.54
Tigger6a	2.82	5.59	0	0
Tigger7	11.7	40.75	51.58	71.48
Tigger8	0.81	3.94	0	4.27
U1	540.75	577.72	0	0
U13	10.88	5.26	0	0
U14	40.29	163.33	0	0
U2	948.13	751.21	0	0
U3	286.09	379.23	3.63	1.64
U4	71.82	64.57	0	0
U5	124.06	308.24	0	0
U6	94.28	80.41	0	8.22
U7	9.67	7.89	0	0
U8	349.35	292.47	0	0
UCON23	40.29	49.95	0	0
URR1A	112.19	170.57	104.78	182.55
URR1B	114.89	226.26	74.6	203.28
X3_LINE	0.78	2.06	0	0
X6B_LINE	0	0	2.82	4.27
X7B_LINE	4.84	0.66	0	0
X7C_LINE	0	12.16	0.04	0
X8_LINE	0	0	0.12	0.05
YREP_Mm	30.1	15.29	10.54	7.51
ZP3AR	6.7	32.41	25.01	28.16
Zaphod	0	0	0	0
nhAT5a_ML	0.02	0.04	0	0.01
polypurine	0.1	5.4	0	0.04
polypyrimidine	0	0.02	0.06	0.04

## Sheet: Supplementary Data 4D
Supplementary Data 4D. Abundance of small RNAs aligning to repetitive elements in P2 Mili+/+ and Mili-/- ovaries
Repeat Name	Mili+/+ sense RNA abundance	Mili-/- sense RNA abundance	Mili+/+ antisense RNA abundance	Mili-/- antisense RNA abundance
(A)n	0.05	0.11	0	0
(ACTG)n	0.54	0	0.04	0.08
(AGGGGG)n	0	0	0	0
(AGGTG)n	0.05	0.13	0	0
(ATG)n	11.26	1.47	0.35	0
(ATGGTG)n	0.54	0.19	0.28	0
(ATTG)n	0.23	0.09	0	0
(ATTTG)n	0.06	0	0	0
(CA)n	20.92	7.79	220.46	180.51
(CAA)n	1.14	0	11.42	0.18
(CAAA)n	0.01	0.09	0.22	0.01
(CAAAA)n	0.31	0.03	0.21	0
(CAAAAA)n	0	0	0.11	0
(CAAAC)n	0	0.05	2.15	0
(CAAAG)n	0	0	0.01	0.01
(CAACC)n	0	0	0	0
(CAAG)n	0	0	0	0
(CAAGA)n	0	0.1	0	0
(CAAGC)n	0	0	0.01	0
(CAAGG)n	0	0	0.01	0.01
(CAAT)n	0	0	0.11	0
(CAATC)n	0	0	0	0
(CACAC)n	0.03	0	0.01	0.05
(CACAG)n	0	0.05	1.08	0.06
(CACCAT)n	0	0	1.65	0.03
(CACG)n	0	0	0.09	0
(CAG)n	2.1	0.27	4.51	0.04
(CAGA)n	8.78	0.33	0.28	0.27
(CAGAA)n	0.07	0	0	0
(CAGAC)n	0	0	0.07	0
(CAGAG)n	0	0	0.52	0.12
(CAGAGA)n	4.58	1.35	1.31	0.43
(CAGC)n	0	0	0	0.01
(CAGCT)n	0	0	0.09	0.09
(CAGG)n	0.78	0.01	0.53	0.06
(CAGGA)n	0	0	0	0
(CAGT)n	0.04	0.08	0.75	0
(CAGTA)n	3.2	0	0	0.09
(CAT)n	0.49	0	8.99	2.32
(CATA)n	14.25	13.47	2.18	0.11
(CATATA)n	10.73	7.56	1.61	0.25
(CATG)n	0.14	0	0.02	0
(CCA)n	2.39	0.09	0.73	0.62
(CCAA)n	0.28	0	0.66	0.9
(CCCA)n	0	0.2	0.14	0.18
(CCCCAG)n	0.15	0	0.57	0.14
(CCCCCG)n	0	0	0	0
(CCCCCT)n	0	0	0	0
(CCCCG)n	0.7	0	0.84	0.64
(CCCGAA)n	0.56	0.09	0	0
(CCCTAA)n	0.45	0.12	0.46	0.09
(CCCTAG)n	0	0	0	0
(CCG)n	0.05	0.11	3.59	3.89
(CCGCG)n	0.14	0.09	0.28	0.46
(CCTA)n	0.01	0	0.15	0.13
(CCTCG)n	0	0	0	0
(CCTG)n	0.46	0.21	0.27	0.1
(CCTTG)n	0	0	0	0.01
(CG)n	0.14	0	0	0
(CGAAA)n	0	0	0	0
(CGAG)n	0.14	0.55	0	0
(CGAGG)n	0	0	0.01	0
(CGG)n	4.81	3.76	1.27	0.28
(CGGA)n	0	0.03	1.06	0
(CGGGG)n	0.56	0.55	0	0.09
(CGGT)n	28.42	31.39	0	0
(CGTG)n	0.32	0	0	0
(CTA)n	1.3	0.04	0.45	0.1
(CTAA)n	0	0	0	0
(CTAG)n	0	0	0	0
(CTAGGG)n	0	0	0.25	0.09
(CTCA)n	0	0	2.05	1.9
(CTCG)n	0.98	0	0	0.18
(CTCGG)n	0.7	0	0.28	0.27
(CTCTG)n	0.64	0.07	0.52	0
(CTG)n	4.26	0.06	0.96	0.46
(CTGGGG)n	0	0.07	0.02	0.28
(CTGTG)n	0.82	0.35	0.14	0.22
(CTTG)n	0	0	0	0
(CTTTG)n	0.02	0	0	0
(GA)n	3.69	0.66	0.55	0.15
(GAA)n	2.06	0.26	0.02	0
(GAAA)n	1.46	0.34	0.01	0
(GAAAA)n	0.41	0.32	0	0
(GAGAA)n	0.4	0.03	0.2	0.04
(GAGTG)n	0.01	0.02	0	0
(GCCTAA)n	0.02	0	0	0
(GCTG)n	0.01	0.03	0	0
(GCTTG)n	0.01	0	0	0
(GGA)n	1.98	0.91	0.24	0.07
(GGAA)n	1.21	0.21	0	0.02
(GGAAA)n	0.7	0.19	0	0
(GGAGA)n	0.07	0.07	0	0.07
(GGAGAA)n	0.32	0.06	0	0
(GGCTG)n	0.11	0	0.35	0
(GGGA)n	0.04	0.04	0.02	0
(GGGAA)n	0.01	0.01	0	0
(GGGAGA)n	0	0	0.14	0.09
(GGGGA)n	0.01	0	0	0
(GGTTG)n	0	0	0	0
(GTCTG)n	0.07	0	0	0
(GTGTG)n	0.42	0.05	0.02	0.08
(GTTTG)n	2.14	0	0	0.04
(T)n	0	0	0.37	0.03
(TA)n	1.6	1.32	1.7	0.16
(TAA)n	0.09	0	0.26	0
(TAAA)n	0.03	0.01	0	0
(TAG)n	0.46	0.1	2.54	0.04
(TAGA)n	14.35	2.78	1.57	0.14
(TAGG)n	0.15	0.27	0	0
(TATAG)n	0.15	0	0	0.09
(TATATG)n	16.93	18.19	3.1	0.05
(TATG)n	0.95	0.09	1.88	1.3
(TC)n	0.52	0.13	4.38	0.68
(TCC)n	0.2	0.04	2.61	0.73
(TCCA)n	0.64	0.04	9.2	1
(TCCC)n	0.02	0	0.15	0.06
(TCCCC)n	0	0	0	0
(TCCG)n	0.35	0	0	0.24
(TCCTG)n	0.14	0	0.12	0.26
(TCTA)n	2.46	0.13	14.67	2.85
(TCTCC)n	0	0.08	0.09	0.17
(TCTCCC)n	0.13	0	0	0.01
(TCTCG)n	0	0	0.8	0
(TCTCTG)n	1.17	0.09	23.05	1.08
(TCTG)n	0.71	0.45	3.36	0.37
(TCTTG)n	0	0	0	0.11
(TG)n	203.83	160.25	13.52	5.13
(TGAA)n	2.87	0.12	0.14	0
(TGAG)n	0.34	0.08	0.15	0.03
(TGG)n	1.27	0.72	0.14	0
(TGGA)n	6.02	1.16	2.43	0.02
(TGGG)n	0.56	0.37	0.56	0.1
(TTA)n	0.12	0	0.55	0.02
(TTAG)n	0	0	0	0
(TTAGGC)n	0.01	0	0.02	0
(TTAGGG)n	0.36	0.52	1.36	1.55
(TTC)n	0.03	0.01	2.35	0.18
(TTCA)n	0	0	2.74	0.13
(TTCC)n	0.14	0.02	1.38	0.27
(TTCCC)n	0	0	0.01	0
(TTCTC)n	0.03	0.04	0.24	0.04
(TTCTCC)n	0	0	0.21	0.11
(TTG)n	1.85	0	0.7	0.09
(TTGG)n	0.8	0.66	0.2	0
(TTGGGG)n	0	0	7.2	0.05
(TTTA)n	0	0	0.02	0.01
(TTTC)n	0.03	0	1.65	0.58
(TTTCC)n	0	0	0.51	0.15
(TTTG)n	0.2	0.01	0.3	0.08
(TTTTC)n	0	0	3.59	0.02
(TTTTG)n	0.19	0.05	0.14	0.01
(TTTTTG)n	0.04	0	0.08	0
4.5SRNA	281.64	139.96	2.79	0.53
5S	398.52	165.68	1.4	0.46
7SK	21.47	21	1.12	0.09
7SLRNA	76.06	86.65	2.26	0.03
A-rich	32.5	14.55	0.51	0
AmnSINE1	10.68	0.2	3.26	0
AmnSINE2	0.28	0.09	0.56	0.09
Arthur1	2.83	0.09	3.65	0.37
Arthur1A	0.7	0	1.55	0.64
Arthur1B	3.23	0	0.7	0.18
AT_rich	1.09	0.23	1.04	0.57
B1_Mm	248.85	7.77	301.69	9.49
B1_Mur1	297.16	7.51	633.6	134.59
B1_Mur2	321.73	8.88	625.05	11.32
B1_Mur3	321.12	12.11	510.37	7.95
B1_Mur4	400.03	11.01	534.58	10.16
B1_Mus1	530.83	25.58	1031.11	23.75
B1_Mus2	356.91	14.38	752.81	20.56
B1F	546.12	10.85	361.94	33.92
B1F1	153.09	3.58	195.09	2.27
B1F2	223.97	3	186.86	4.36
B2_Mm1a	153.99	11.62	71.52	1.95
B2_Mm1t	193.37	15.86	213.81	3.42
B2_Mm2	785.26	51.85	715.47	16.99
B3	1227.66	36.4	1272.92	32.74
B3A	564.22	12.98	504.79	20.47
B4	357.93	17.51	396.51	7.44
B4A	624.51	54.82	501.12	21.61
BC1_Mm	22.18	8.56	44.92	0.78
BGLII	23.98	0.37	88.92	0.36
BGLII_A	9.55	0.19	0.55	0
BGLII_B	49.34	0	11.04	0.2
BGLII_B2	4.61	0.08	109.01	0.18
BGLII_C	0	0	1.97	0.18
BGLII_Mur	4.47	0.09	0.58	0
BGLII_Mus	2.96	0.1	3.48	0.01
BLACKJACK	0.85	0.27	2.25	0.09
C-rich	5.28	0.92	58.77	5.77
Chap1_Mam	0.56	0	0.56	0.18
Charlie1	4.64	0.73	6.6	0.27
Charlie13a	0.84	0.09	0.42	0.18
Charlie13b	0	0.09	0.28	0
Charlie17	15.87	0.05	1.12	0
Charlie18a	0	0	0.56	0.27
Charlie1a	5.49	0.92	7.3	0.92
Charlie1b	1.97	0.37	5.41	0.09
Charlie21a	0.42	0.09	0.28	0
Charlie24	4.78	0.37	14.33	0.18
Charlie26a	0.28	0.09	0.56	0
Charlie2a	1.26	0	1.26	0.14
Charlie2b	2.25	0.09	138.08	0.23
Charlie4a	1.16	0.33	2.11	0.46
Charlie4z	3.23	0.09	0.98	0
Charlie5	4.23	0.09	5.28	0.33
Charlie6	8.15	0.09	0	0.09
Charlie7	2.39	0.27	3.93	0.18
Charlie8	3.53	0.37	1.55	0.27
Cheshire	8.95	0	7.49	0.19
CR1_Mam	0.56	0.09	0.28	0
CT-rich	3.09	0.52	45.93	10.06
CYRA11_Mm	2.53	0	2.02	0.07
ERV3-16A3_I-int	1.55	0	26.27	0
ERVB2_1A-I_MM-int	24.22	0.02	240.6	0.37
ERVB3_1-I_MM-int	2.58	0	115.09	0.18
ERVB3_1-LTR_MM	0.21	0	0.16	0
ERVB4_1-I_MM-int	22.99	9.79	25.98	2.83
ERVB4_1-LTR_MM	0	0	0.06	0
ERVB4_1B-I_MM-int	22.01	13.87	61.98	1.17
ERVB4_1B-LTR_MM	3.84	0.94	5.93	0.18
ERVB4_1C-LTR_Mm	56.41	0.06	257.9	0.27
ERVB4_2-I_MM-int	11.5	0.05	7.07	0.67
ERVB4_2-LTR_MM	0.12	0	6.49	0.01
ERVB4_3-I_MM-int	0.41	0.02	0.28	0.18
ERVB5_2-LTR_MM	1.81	0	0.67	0.09
ERVB7_1-LTR_MM	104.74	0.36	515.71	1.16
ERVB7_2-LTR_MM	0.74	0.38	10.35	0.11
ERVB7_2B-LTR_MM	1.5	0.12	10.2	0
ERVB7_3-LTR_MM	1.06	0.03	9.36	0.03
ERVB7_4-LTR_MM	0.99	0.02	2.87	0.09
ERVL-B4-int	6.86	0.1	4.85	0.23
ERVL-E-int	3.37	0.27	11.38	0.27
ERVL-int	2.53	0.03	2.16	0
ETnERV-int	617.58	0.68	3825.52	6.73
ETnERV2-int	24.38	0.66	690.61	0.63
ETnERV3-int	7.93	1.56	6.76	0.14
FordPrefect	14.82	6.78	0.15	0.09
G-rich	7.4	3.9	4.17	0.97
GA-rich	26.37	7.93	3.2	0.66
GC_rich	1.55	1.74	1.4	1.19
GSAT_MM	0.56	1.56	0.42	0.18
HAL1	11.81	0.82	35.96	0.37
HAL1b	4.84	0	0.53	0.15
HAL1M8	3.09	0.18	0.7	0
HAL1ME	2.53	0.3	0.98	0
hAT-N1_Mam	0.56	0.09	0	0
Helitron3Na_Mam	0.28	0.09	0.14	0.27
HERVL40-int	0.84	0	1.26	1.19
HY1	2575.67	2966.54	0	0
HY3	555.51	514.51	0	0
IAP-d-int	491.95	2.14	50.48	0.8
IAP1-MM_I-int	156.34	0.94	2042.46	2.65
IAP1-MM_LTR	20.74	0.29	60.69	0
IAPA_MM-int	148.7	0.66	21.83	0.06
IAPEY_LTR	4.86	0.21	67.02	0.16
IAPEy-int	88.33	0.39	909.14	1.03
IAPEY2_LTR	2.71	0.01	62.15	0.31
IAPEY3_LTR	0.98	0.08	34.77	0
IAPEY3-int	114.31	1.09	409.05	1.04
IAPEY3C_LTR	15.06	0.07	8.37	0.11
IAPEY4_I-int	36.17	21.84	29.67	1.85
IAPEY4_LTR	2.29	2.29	0	0
IAPEY5_I-int	76.22	4.16	10.74	0.9
IAPEz-int	27187.8	58.56	6159.12	14.44
IAPLTR1_Mm	926.6	2.47	171.46	0.93
IAPLTR1a_Mm	327.95	1.22	174.21	3.29
IAPLTR2_Mm	216.65	2.09	177.43	0.63
IAPLTR2a	55.88	0.33	86.58	0.33
IAPLTR2a2_Mm	133.4	0.97	607.03	1.07
IAPLTR2b	52.57	0.39	221.28	0.51
IAPLTR3	16.37	0.09	99.42	0.27
IAPLTR3-int	36.24	0.2	387.26	0.53
IAPLTR4	1.34	0	1.31	0.19
IAPLTR4_I	9.58	0.02	20.03	0
ID	19.14	2.41	42.27	0.61
ID_B1	1363.38	49.24	1259.83	33.84
ID2	40.99	1.81	33.98	0
ID4	152.96	8.69	138.26	2.82
ID4_	85.81	4.79	128.09	2.4
IMPB_01	20.55	9.92	35.82	18.62
Kanga1a	0	0	0.28	0.09
Kanga2_a	10.68	0	2.64	0
L1_Mm	438.54	1.75	197.54	0.77
L1_Mur1	37.36	0.53	377.1	1.93
L1_Mur2	81.04	2.92	171.79	2.3
L1_Mur3	49.04	3.98	235.66	3.65
L1_Mus1	1014.03	8.75	1977.84	8.08
L1_Mus2	600.35	7.18	1058.33	4.95
L1_Mus3	1092.56	11.98	3132.02	7.79
L1_Mus4	225.74	2.78	238.64	2.69
L1_Rod	21.78	3.92	73	1.62
L1M1	0.98	0	1.42	0.09
L1M2	28.69	2	105.62	1.82
L1M2c	1.71	0.18	0.68	0
L1M3	14.8	0.78	11.28	0.58
L1M3a	0.16	0	0.12	0
L1M3b	0.14	0	1.83	0
L1M3de	0	0.09	1.26	0.09
L1M3e	1.12	0.05	44.71	0.09
L1M4	69.47	3.42	131.67	1.79
L1M4a1	3.09	0.09	0.42	0.09
L1M4a2	1.88	0.01	1.19	0.27
L1M4b	4.71	0.32	2.53	0.46
L1M4c	2.93	0.09	7.81	1.19
L1M5	49.69	1.15	30.67	2.24
L1MA4	11.78	0.91	25.93	2.19
L1MA4A	4.85	0.2	2.43	0.18
L1MA5	10.3	0.8	12.56	0.64
L1MA5A	19.4	0.46	8.58	0
L1MA6	27.93	0.73	12.16	0.3
L1MA7	4.75	0.64	4.92	0.46
L1MA8	4.31	0.37	5.39	0.47
L1MA9	21.25	0.37	16.45	0.09
L1MB1	5.2	0.2	5.34	0.09
L1MB2	9.15	0.83	18.18	1.1
L1MB3	46.19	1.56	22.44	1.92
L1MB4	6.91	0.57	11.84	1.06
L1MB5	21.42	0.56	49.26	0.99
L1MB7	20.8	1.48	37.66	1.85
L1MB8	14.54	0.94	51.78	0.73
L1MC	14.33	0.37	62.29	2.56
L1MC1	22.82	0.92	24.61	0.73
L1MC2	5.83	0.92	32.12	0.6
L1MC3	9.44	0.64	41.41	1.01
L1MC4	12.96	1.5	22.9	1.47
L1MC4a	8.18	0.49	45.41	0.92
L1MC5	12.89	0.92	14.28	0.46
L1MC5a	7.61	0.46	12.31	0.37
L1MCa	5.94	0.37	21.29	0.42
L1MCb	1.69	0.37	0.56	0
L1MCc	0.29	0.09	0.84	0
L1MD	12.82	0.92	18.01	0.55
L1Md_A	7830.27	27.83	1776.42	10.72
L1Md_F	383.93	2.75	282.78	1.46
L1Md_F2	6123.57	387.2	3437.91	19.38
L1Md_F3	1181.35	6.97	705.68	4.63
L1Md_Gf	867	5.84	107.16	4.7
L1Md_T	13730.7	87.52	2834.84	44.74
L1MD1	3.46	0.23	75.08	0.98
L1MD2	7.45	0.64	12.37	0.46
L1MD3	6.3	0.19	42.9	0.09
L1MDa	5.59	0.84	3.78	0.55
L1MDb	2.81	0.27	3.51	0.09
L1ME1	35.06	0.74	25.55	1.39
L1ME2	20.09	0	8.57	0.46
L1ME2z	2.94	0.1	16.55	0.64
L1ME3	3.23	0.37	12.38	0.18
L1ME3A	4.39	0.18	5.09	0.55
L1ME3B	1.55	0.23	0.56	0.09
L1ME3Cz	2.04	0.09	3.44	0
L1ME3D	0.56	0.18	2.39	0.09
L1ME3F	2.18	0	0.15	0
L1ME3G	10.85	0.28	2.71	0
L1ME4a	7.87	0	14.75	0.09
L1ME4b	15.95	0.4	5.03	0.37
L1ME4c	1.48	0.14	2	0.37
L1ME5	0.06	0	0.36	0
L1MEa	0	0.18	0.14	0
L1MEb	0.42	0	6.24	0.01
L1MEc	10.99	0.64	8.8	0.83
L1MEd	11.47	0.77	11.45	0.09
L1MEf	19.5	0.69	6.35	0.09
L1MEg	5.55	0.47	10.79	0.37
L1MEh	0.28	0.09	1.69	0
L1MEi	0.7	0.28	1.56	0
L1MEj	0.16	0.03	0.08	0
L1P5	0	0.09	0	0
L1PB4	0.06	0	0.13	0
L1VL1	56.76	0.59	101.07	0.42
L1VL2	99.88	1.62	511.23	1.97
L1VL4	69.57	2.3	156.95	1.74
L2	88.45	3.02	94.94	5.38
L2a	83.56	3.28	768	659.46
L2b	32.77	1.92	67.55	11.01
L2c	803.86	654.22	580.3	559.58
L3	60.72	1.79	39.46	2.11
L3b	5.34	0.27	47.73	0.37
L4_B_Mam	0.56	0.18	0.42	0.09
L4_C_Mam	0.28	0.09	0.42	0
LFSINE_Vert	14.61	0.09	6.95	2.11
LTR10_RN	4.64	0.55	500.05	1.56
LTR102_Mam	0.56	0	0.28	0
LTR16A	3.16	0.18	6.04	0.18
LTR16B	0.3	0.09	0.71	0
LTR16B2	1.12	0	0.56	0
LTR16C	4.28	0	9.13	0.14
LTR16D1	0.7	0	0.15	0.09
LTR16D2	8.01	0.09	0.28	0
LTR16E2	1.26	0	0.42	0.09
LTR28B	1.14	0	0.43	0
LTR32	0.38	0.02	0	0
LTR33	1.41	0.37	3.23	0.18
LTR33A	0.56	0.09	1.26	0.09
LTR33A_	1.55	0.09	1.55	0
LTR33C	0.56	0.09	1.4	0
LTR37-int	2.15	0.09	0	0
LTR40a	0.7	0	3.09	0.09
LTR40A1	0	0.09	0.28	0
LTR40b	3.51	0.09	0.28	0.09
LTR40c	0.56	0	0.98	0.09
LTR41	0.84	0.18	1.69	0
LTR41B	0.56	0	0.98	0.18
LTR48	5.78	0	2.68	0
LTR48B	0.84	0	0	0.18
LTR50	1.55	0.09	7.87	0.09
LTR53	0.42	0.09	0.42	0
LTR65	0.14	0.18	1.55	0.09
LTR72_RN	9.19	0.09	4.57	0.18
LTR73	2.39	0.09	0.28	0
LTR75	0.43	0	0.43	0
LTR78B	2.25	0.18	0.21	0.09
LTR79	0.14	0.09	2.39	0.09
LTR80A	0.14	0	0.14	0
LTR81	0	0	0.72	0.01
LTR81A	0	0.09	0.28	0
LTR82B	0.28	0.09	3.23	0
LTR84a	0	0	0.14	0.09
LTR85a	0.98	0.09	0.28	0.09
LTR86A1	0.28	0	0.42	0
LTR87	0	0	1.69	0.09
LTR89	0.14	0	0.14	0.09
LTR90A	1.64	1.1	2.67	0.18
LTRIS_Mm	48.73	7.1	739.45	6.61
LTRIS_Mus	91.08	4.31	317.18	3.3
LTRIS2	17.97	0.58	137.2	0.22
LTRIS3	19.95	0.06	5.07	0.21
LTRIS4	1.73	0	0.45	0.09
LTRIS4B	0	0.09	612.34	0.65
LTRIS5	2.12	0.02	0.04	0
LTRIS6	0.33	0.02	1.49	0
Lx	391.74	5.31	453.81	3.56
Lx10	17.03	0.89	11.26	0.94
Lx2	140.49	3.56	220.04	1.68
Lx2A	6.64	0.32	9.05	0.14
Lx2A1	13.02	0.07	8.95	0.16
Lx2B	37.16	1.47	36.69	0.28
Lx2B2	144.84	1.9	144.91	0.31
Lx3_Mus	139.2	2.25	103.2	3.92
Lx3A	58.5	1.72	42.37	1.07
Lx3B	35.82	1.67	114.63	1.01
Lx3C	39.26	1.58	48.83	0.53
Lx4A	72.96	1.1	77.67	2.05
Lx4B	37.15	1.82	30.27	1.05
Lx5	180.46	4.63	188.78	2.85
Lx5b	319.72	1.71	39.05	0.44
Lx5c	59.09	2.97	134.33	2.42
Lx6	44.7	4.19	124.94	2.98
Lx7	75.49	3.62	132.28	9.74
Lx8	356.84	6.8	436.03	9.61
Lx8b	48.47	2.83	138.68	2.31
Lx9	143.31	5.97	164.43	5.39
MamGyp-int	9.97	0	1.12	0.09
MamGypLTR1a	0.14	0.09	0	0
MamRep1151	2.11	0.1	0.42	0
MamRep137	0.14	0.09	13.06	0
MamRep1527	0.81	0	4.42	0
MamRep1879	0.14	0	0.14	0.09
MamRep38	0.42	0	0.4	0.08
MamRep434	0	0.18	3.23	0.37
MamRep605	2.39	0.09	2.25	0
MamSINE1	2.39	0.09	202.41	195.3
MamTip2	0.99	0.09	1.86	0
MARNA	7.16	0.46	282.47	312.18
MER102a	0.28	0.09	0.42	0.09
MER102b	1.5	0.09	8.78	0.09
MER102c	0	0.09	0.56	0.18
MER103C	5.55	0.09	4.35	0
MER104	0	0	8.08	0.19
MER106A	0.28	0.03	0.14	0
MER110	0	0	0.28	0.09
MER113	0.28	0.09	0.84	0.09
MER117	0.28	0	1.97	0.73
MER119	0.98	0.09	2.25	0.09
MER135	188.92	189.98	0	0.09
MER2	61.38	0.8	29.88	0.55
MER20	48.18	0.37	67.56	1.15
MER20B	1.26	0	2.67	0.64
MER21B	9.97	0	23.04	0.64
MER21C	16.44	0.37	71.22	0.27
MER2B	2.95	0.18	1.69	0.09
MER3	6.6	0.46	9.86	0.36
MER31-int	0	0.09	0.14	0
MER31A	0.28	0	4.49	0.09
MER31B	0.98	0	2.67	0.09
MER33	17.89	0.59	20.59	0.18
MER34	0.28	0	4.07	0.09
MER34A	2.81	0	2.53	0.09
MER34A1	10.96	0.09	1.55	0.09
MER34B-int	0.56	0.37	0	0
MER44A	1.55	0.18	2.25	0.27
MER44B	3.23	0.18	9.77	0.18
MER44C	0	0.18	1.69	0
MER44D	2.67	0.09	4.92	0.27
MER45A	0.84	0.09	0.28	0
MER46C	0.84	0.18	1.83	0.18
MER47B	0.7	0	0.14	0.73
MER52-int	1.26	0	19.57	0.09
MER53	1.4	0.18	33.43	0.27
MER54A	0.56	0.09	0.28	0
MER54B	0.42	0	0.56	0
MER57D	0.23	0	64.19	3.11
MER57E3	0	0	0.01	0
MER58A	14.89	0.49	34.13	0.92
MER58B	15.45	0.49	6.04	0.09
MER5A	29.03	0.73	52.25	1.19
MER5A1	7.44	0.55	4.07	0.37
MER5B	26.66	9.76	114.9	0.46
MER5C	0	0	0.7	0.18
MER63A	0.56	0.18	0.7	0.09
MER63B	4.78	0.09	1.83	0.18
MER63C	2.67	0.09	0.7	0.09
MER63D	1.69	0	1.12	0.09
MER67A	0	0.09	0.14	0
MER67B	0.28	0.09	0.28	0
MER67C	1.4	0.09	1.83	0
MER68	24.72	0.18	9.55	0.1
MER68B	0.14	0.18	0.42	0.09
MER72B	0.26	0	0.12	0
MER74A	5.9	0	4.78	0.18
MER74B	1.69	0.09	0.7	0
MER76	0.28	0	0.7	0.09
MER77	1.4	0	2.67	0.18
MER77B	0.84	0	1.97	0.09
MER89	1.12	0.09	4.35	0.55
MER90	0.7	0.18	0.42	0.09
MER90a	2.81	0.09	4.21	0.27
MER91B	0.56	0	0.56	0.11
MER91C	397.09	354.68	0	0
MER92C	0	0.18	0.28	0
MER96B	7.59	0.1	9.27	0
MERV1_I-int	27.71	0.62	11.26	0.37
MERV1_LTR	3.11	0	0.91	0
MERVK26-int	5.62	0.09	2824.49	4.5
MERVL_2A-int	228.02	2.71	71.48	1.3
MERVL-int	519.45	6.07	178.45	4.21
MIR	149.01	5.14	138.59	4.09
MIR3	115.39	3.02	87.61	2.66
MIRb	238.55	7.42	350.93	6.31
MIRc	745.1	506.2	104.38	17.82
MLT-int	12.72	0.09	5.83	0.28
MLT1-int	0.84	0	1.98	0
MLT1A	27.96	0.27	14.06	0.27
MLT1A0	38.16	1.03	43.27	2.38
MLT1A1	10.68	0.23	67.51	2.02
MLT1A1-int	0.14	0	0	0.09
MLT1B	44.04	0.69	94.48	1.31
MLT1B-int	0.56	0	1.83	0.09
MLT1C	31.49	0.96	35.27	0.61
MLT1D	60.3	0.74	22.55	0.55
MLT1E	0.47	0	5.12	0
MLT1E1	5.49	0.09	0.98	0
MLT1E1A	3.65	0	2.67	0.46
MLT1E2	6.15	0.74	22.47	0.37
MLT1E3	40.52	0	2.32	0.09
MLT1F	10.18	0.32	7.44	1.01
MLT1F-int	1.27	0	0.28	0.09
MLT1F1	4.22	0.18	5.69	0.18
MLT1F1-int	0.42	0	0	0.09
MLT1F2	255.93	0	18.83	0.55
MLT1G	9.41	0.18	3.65	0.18
MLT1G1	10.82	0.18	12.78	0.27
MLT1G3	4.78	0.37	14.75	0.1
MLT1H	12.36	0.09	6.04	0.37
MLT1H-int	0.29	0	2.25	0.09
MLT1H1	10.53	0.18	8.15	0
MLT1H2	1.83	0.18	3.23	0.09
MLT1I	8.99	0.18	3.23	0.18
MLT1J	9.27	0.82	16.59	0.55
MLT1J-int	2.25	0.09	0.56	0
MLT1J1	2.95	0	1.71	0.18
MLT1J2	1.69	0.09	4.38	0.09
MLT1K	15.84	0.82	11.03	0.27
MLT1L	6.38	0.27	7.16	0.1
MLT1M	2.53	0	0.28	0.09
MLT1N2	37.93	0	1.69	0.09
MLT1O	1.5	0.02	1.97	0
MLT2B1	2.83	0.18	12.37	0.18
MLT2B2	1.83	0	3.51	0
MLT2B3	6.95	0.27	10.04	0.37
MLT2B4	4.64	0.27	6.48	0.37
MLT2B5	0.56	0	0.05	0
MLT2C1	1.43	0	7.35	0.09
MLT2C2	12.86	0	0.98	0
MLT2D	5.76	0.18	3.14	0.18
MLT2E	0.14	0.23	0.28	0
MLT2F	4.92	0	2.39	0.27
MLTR11A	19.89	0.37	16.48	2.47
MLTR11B	14.33	0.5	236.76	1.2
MLTR12	5.06	0.37	1.12	0.09
MLTR13	2.43	0.09	52.25	0.09
MLTR14	36.3	1.11	57.86	1.28
MLTR18_MM	1.55	0	0.99	0
MLTR18A_MM	0.52	0	1.15	0.09
MLTR18B_MM	2.39	0.09	2.4	0.31
MLTR18D_MM	8.24	0	2.39	0.27
MLTR25A	9.97	0.44	4.5	1.1
MLTR25C	1.06	0.27	0.87	0.09
MLTR31A_MM	2.83	0	0.56	0.03
MLTR31C_MM	1.45	0.09	1	0
MLTR31D_MM	15.95	0.25	0.31	0
MLTR31E_MM	2.73	0.2	0.6	0
MLTR31F_MM	6.61	0	0.61	0
MLTR31FA_MM	14.13	0.02	2.01	0.06
MLTR32C_MM	0.14	0.09	0	0
MLTR73	3.66	0	2.67	0.18
MMAR1	3.1	0.01	1.69	0
MMERGLN_LTR	3.13	0.26	2.16	0.09
MMERGLN-int	75.11	1.2	80.45	37.23
MMERVK10C-int	1181.92	7.09	2894.16	6.33
MMERVK10D3_I-int	239.74	0.9	1078.38	1.84
MMERVK10D3_LTR	0.98	0	2.32	0
MMERVK9C_I-int	34.13	0.27	1133.13	1.7
MMERVK9E_I-int	36.63	0.4	820.56	1.03
MMETn-int	2893.56	3.2	3357.79	6.69
MMSAT4	322.68	23.41	16.41	0.09
MMVL30-int	331.64	24	364.68	7.97
MRLTR33	3.81	0.27	54.63	0.23
MT-int	62.95	0.68	11.07	0.22
MT2_Mm	1544.5	8.14	277.21	2.5
MT2A	62.84	1.01	133.08	2.24
MT2B	87.2	1.52	81.56	1.29
MT2B1	65.31	0.75	62.63	1.02
MT2B2	72.25	0.62	38	0.75
MT2C_Mm	251.51	4.03	480.73	1.24
MTA_Mm	1452.27	31.27	1108.28	18.62
MTA_Mm-int	2599.24	24.83	721.72	10.18
MTB	361.08	6.81	272.84	5.92
MTB_Mm	127.3	4.52	125.37	1.76
MTB_Mm-int	54.57	0.78	13.4	0.41
MTB-int	241.97	1.56	94.74	0.74
MTC	292.91	9.93	241.82	13.31
MTC-int	360.34	4.55	26.43	0.64
MTD	330.32	13	417.33	8.67
MTD-int	39.04	1.18	15.18	0.29
MTE-int	63.93	1.7	20.84	0.31
MTE2a	174.68	10.23	67.29	2.39
MTE2a-int	7.19	0	1.14	0
MTE2b	81.03	1.86	151.84	2.32
MTE2b-int	10.27	0.18	0.5	0
MTEa	120.04	16.02	115.14	1.92
MTEa-int	28.18	0.27	4.39	0.39
MTEb	54.9	1.26	83	6.09
MTEb-int	3.09	0.18	3.09	0.1
MuLV-int	103.66	1.34	2.91	0.65
MurERV4_19-int	28.59	0.09	6.41	0.1
MurERV4-int	47.42	0.87	1794.38	2.68
MuRRS-int	225.99	0.18	5321.68	6.04
MuRRS4-int	36.73	0.29	369.26	0.94
MurSatRep1	196.03	23.52	26.39	0.18
MURVY-int	425.48	0.92	5802.92	8.08
MURVY-LTR	10.37	0.37	625.07	2.11
MusHAL1	25.11	0.38	84.94	0.42
MYSERV-int	11.86	0.26	112.05	0.27
MYSERV16_I-int	94.82	0.46	35.33	0.7
MYSERV6-int	72.75	0.74	213.23	0.32
ORR1A0	95.02	0.74	18.57	0.31
ORR1A0-int	355.21	1.7	14.17	0.34
ORR1A1	59.84	0.63	42.09	0.62
ORR1A1-int	152.98	1.25	45.52	0.44
ORR1A2	171.9	3.83	155.14	4.18
ORR1A2-int	180.16	7.64	46.73	6.07
ORR1A3	41.2	1.5	55.7	1.02
ORR1A3-int	50.26	0.58	20.81	0.42
ORR1A4	92.81	2.66	146.14	0.78
ORR1A4-int	130.22	1.5	8.99	0.72
ORR1B1	149.26	9.18	106.35	3.14
ORR1B1-int	106.72	1.32	21.44	0.41
ORR1B2	36.79	1.4	43.8	1.47
ORR1B2-int	5.41	0.11	3.02	0.29
ORR1C1	64.39	2.99	67.3	1.05
ORR1C1-int	21.29	0.48	3.49	0.19
ORR1C2	70.02	3.39	98.62	1.25
ORR1C2-int	4.41	0	5.14	0.2
ORR1D-int	3.01	0.2	0.78	0
ORR1D1	84.25	2.67	447.04	3.72
ORR1D1-int	20.03	0.19	136.52	0.56
ORR1D2	65.08	1.14	121.53	3.03
ORR1D2-int	7.6	0.43	65.36	0.37
ORR1E	189.15	3.48	134.47	4.18
ORR1E-int	10.81	0.29	4.98	0.11
ORR1F	92.05	1.6	117.81	14.31
ORR1F-int	1.55	0	1.91	0.27
ORR1G	83.01	0.82	81.51	0.92
ORSL-2b	0	0	1.4	0.09
PB1	146.44	3.05	81.94	1.53
PB1D10	760.75	16.97	564.62	7.64
PB1D11	119.18	3.9	183	1.81
PB1D7	342.84	7.65	319.18	3.28
PB1D9	269.22	6.55	318.84	7.66
Plat_L3	4.49	0.09	2.81	0.09
polypurine	0.41	0.23	0.01	0
polypyrimidine	0.01	0	0.22	0.03
RCHARR1	51.27	1.48	35.02	1.12
Ricksha	0.42	0.18	0.14	0
RLTR1	0	0	0.36	0
RLTR10	6029.06	58.62	574.14	12.16
RLTR10-int	30400.1	216.09	2171.28	80.23
RLTR10A	501.94	5.53	595.17	2.26
RLTR10B	10.6	0.31	10.59	0.03
RLTR10B2	17.15	0.34	49.24	0.1
RLTR10C	81.99	1.13	19.49	0.27
RLTR10D	65.98	0.54	59.6	0.1
RLTR10D2	0.5	0	175.36	0
RLTR10E	1.42	0.15	4.21	0
RLTR10F	2.46	0.1	34.93	0.11
RLTR11A	21.85	0.61	14.17	0.55
RLTR11A2	16.39	0.41	11.22	1.71
RLTR11B	6.77	0.41	7.79	0.27
RLTR11C_MM	162.15	0.38	3.73	0
RLTR11D	3.38	0.18	0.84	0
RLTR12A	2.9	0.17	5.06	0.09
RLTR12B	3.51	0.18	18	0.48
RLTR12BD_Mm	4.92	0.1	10.4	0.18
RLTR12C	2.1	0.09	1.69	0.18
RLTR12D	16.14	0	2.88	0.18
RLTR12E	2.28	0	5.67	0.09
RLTR12F	0.14	0	0	0
RLTR12G	8.78	0	0.42	0.18
RLTR13A	1.1	0.01	7.52	0
RLTR13A1	3.92	0	12.84	0.02
RLTR13A2	0.99	0.09	5.35	0
RLTR13A3	2.99	0.18	25.95	0
RLTR13B1	32.94	0.04	804.14	1.15
RLTR13B2	4.03	0	8.92	0.03
RLTR13B3	3.85	0.13	28.39	0.33
RLTR13B4	8.06	0.01	76.36	0.2
RLTR13C1	18.86	0.09	26.36	0.01
RLTR13C2	10.79	0.21	65	0.13
RLTR13C3	4.27	0.01	8.9	0.06
RLTR13D	0.22	0	7.26	0.05
RLTR13D1	5.57	0.87	4.94	0.03
RLTR13D2	5.48	0.09	38.95	0.18
RLTR13D3	2.83	0.09	38.28	0.02
RLTR13D3A	0.89	0	8.27	0
RLTR13D3A1	23.27	0.18	1.56	0.09
RLTR13D4	5.86	0.01	5.09	0
RLTR13D5	27.98	0.19	769.71	1.27
RLTR13D6	4.74	0.68	46.91	0.09
RLTR13E	19.1	0.1	131.51	0.11
RLTR13F	2.6	0	5.01	0
RLTR13G	196.66	0.16	646.86	0.84
RLTR14	15.9	0.31	52.53	0.09
RLTR14_RN	24.02	0.73	2.95	0.09
RLTR14-int	174.97	0.66	10.42	0.09
RLTR15	27.47	0.64	33.45	0.18
RLTR16	16.39	2.18	3.35	0.09
RLTR16B_MM	5.62	0.09	5.46	0.18
RLTR16C_MM	0.98	0.46	0.42	0.09
RLTR17	31.59	0.97	9.03	0.27
RLTR17B_Mm	70.7	47.61	68.62	52.69
RLTR17C_Mm	1.55	0	0.84	0.06
RLTR17D_Mm	42.17	0.27	88.08	0.18
RLTR18	8.95	0.55	7.02	0.46
RLTR18-int	1.12	0	1.02	0.18
RLTR18B	5.75	0	7.01	0.21
RLTR19	11.69	0.23	12.05	0.48
RLTR19-int	677.96	2.33	430.91	0.69
RLTR19A	1.47	0.09	2.97	0
RLTR19B	3.08	0.09	0.9	0
RLTR1A2_MM	10.97	0.26	367.77	0.53
RLTR1B	30.56	0.44	34.74	0.11
RLTR1B-int	147.4	3.06	19.4	1.33
RLTR1C	2.69	0.1	11.47	0.34
RLTR1D	0.49	0.24	3.25	0.2
RLTR1D2_MM	0.79	0.03	3.6	0
RLTR1E_MM	0.02	0	0.05	0
RLTR1F_Mm	0	0	4.78	0.09
RLTR20A	13.06	0.09	3.11	0.14
RLTR20A2	1.19	0	1.38	0.27
RLTR20A2B_MM	1.16	0	5.34	0.09
RLTR20A3_MM	4.93	0	0.94	0.05
RLTR20A4	91.69	78.34	15.01	8.17
RLTR20B1	10.58	0.18	0.8	0.14
RLTR20B2	13.02	0.27	1.54	0.37
RLTR20B3	4.46	0.14	30.74	0.09
RLTR20B3A_MM	1.76	0.27	1.76	0.09
RLTR20B4_MM	1.83	0.25	0.29	0.02
RLTR20B5_MM	3.77	0.37	10.79	0
RLTR20C1_MM	89.43	1.03	4.38	0.3
RLTR20C2_MM	4.93	0.18	3.47	0.47
RLTR20D	10.91	0.09	2.14	0
RLTR21	3.86	0.26	430.4	2.38
RLTR22_Mur	55.69	0.83	84	0.43
RLTR22_Mus	271.97	0.85	706.53	0.62
RLTR23	6.76	5.34	14.2	0.27
RLTR24	20.7	0.18	17.98	0.33
RLTR24B_MM	1.69	0.37	5.06	0
RLTR25A	12.04	0.01	16.81	0.27
RLTR25B	78.49	0.46	15.11	0.7
RLTR26	0.65	0	2.51	0
RLTR26_Mus	2.22	0.2	3.18	0.21
RLTR26B_MM	49.38	0	12.03	0.1
RLTR26C_MM	1.86	0.1	11.31	0.28
RLTR26D_MM	0.56	0.09	1.97	0
RLTR27	65.33	1.07	279.72	1.68
RLTR28	8.76	0.35	16.06	1.01
RLTR28B	4.03	0.09	2.12	0.17
RLTR30B_MM	1.56	0.21	1.12	0.27
RLTR30C_MM	0.42	0.01	0	0
RLTR30D_MM	0.14	0.02	2.04	0
RLTR30D_RN	0.14	0	0	0
RLTR30D2_MM	3.09	0.13	7.17	0.27
RLTR30E_MM	0.56	0.09	3.72	0
RLTR31_Mm	2.39	0	0.59	0.1
RLTR31_Mur	56.15	0.18	0.07	0
RLTR31B_Mm	0.89	0	0.33	0.09
RLTR31B2	24.99	0.82	25.47	0.09
RLTR31C_MM	6.2	0.83	7.35	0
RLTR31D_MM	20.21	0.89	11.08	0.89
RLTR31M	8.18	0	0.55	0.51
RLTR33	6.77	0.69	18.47	0.64
RLTR34B_MM	1.55	0	3.09	0
RLTR34C_MM	1.15	0.37	47.34	0.09
RLTR34D_MM	1.88	0	45.58	0.09
RLTR35B_MM	1.97	0.09	2.11	0.18
RLTR4_Mm	56.26	1.3	22.02	0.19
RLTR4_MM-int	232.32	4.06	14.13	12.13
RLTR40	8.82	0.02	18.15	0.68
RLTR41	2.7	0.38	18.54	0.03
RLTR41C	5.27	0.37	0.51	0
RLTR42	0.84	0.18	0.41	0
RLTR42-int	12.4	0.64	3.69	0.55
RLTR43C	0.28	0	3.52	0.09
RLTR44-int	5.47	0.18	280.2	0.14
RLTR44A	3.23	0.07	13.53	0.08
RLTR44B	4.86	0.7	4.68	0.04
RLTR44C	47.57	0.15	3.57	0.07
RLTR44D	5.94	0.06	10.82	0.08
RLTR44E	6.37	0.16	278.32	0.37
RLTR45	3.21	0	120.89	0.54
RLTR45-int	19.32	0.5	23.79	0.49
RLTR46A2	0.14	0.09	0.14	0
RLTR47	0	0	0.01	0.09
RLTR48A	6.97	0.09	37.91	0.09
RLTR48C	4.32	0	128.61	0.18
RLTR49	2.16	0.37	12.69	0.93
RLTR5_Mm	0.75	0	20.33	0.06
RLTR50B	0.84	0	0.84	0.09
RLTR51A_Mm	3.18	0.47	68.25	0.83
RLTR51B_Mm	1	0	376.77	0.59
RLTR53_Mm	4.99	0	65.45	0.09
RLTR53B_Mm	0	0.09	14.9	0.2
RLTR6_Mm	53.3	1.98	6.39	6.72
RLTR6-int	92.68	1.68	289.24	11.75
RLTR6B_Mm	14.37	0.56	3.7	0.03
RLTR6C_Mm	5.03	0.02	3.3	0.03
RLTR8	8.36	0.55	16.86	0.95
RLTR9A	2.35	0	555.07	0.81
RLTR9A2	1.34	0	1.04	0.09
RLTR9A3	5.14	0.09	4.83	0
RLTR9A3A	0.14	0	7.39	0.02
RLTR9A3B	0.76	0	3.35	0.09
RLTR9A4	0.14	0.18	0.01	0
RLTR9B	1.64	0.09	0.67	0
RLTR9B2	0.4	0	0.28	0
RLTR9C	1.38	0.09	16.92	0.06
RLTR9D	7.54	0	413.18	0.37
RLTR9E	15.22	0.46	630.9	1.2
RLTR9F	0.02	0	1.08	0
RLTRETN_Mm	132.89	0.28	804.54	1.04
RMER10A	17.96	0.55	98.02	1.66
RMER10B	7.81	0.27	12.11	0.95
RMER12	25.44	0.23	13.98	0.37
RMER12B	2.15	1.18	7.14	0.18
RMER12C	14.59	0.76	8.82	0.59
RMER13A	78.81	0.48	6.55	0.18
RMER13A1	7.33	0	7.8	0.37
RMER13A2	11.91	0.45	11.24	0.32
RMER13B	11.08	0.1	25.93	1.44
RMER15	69.75	2.08	142.27	4.63
RMER15-int	205.98	0.67	488.74	0.73
RMER16	8.32	0.27	1.32	0.18
RMER16_Mm	0.87	0	1.11	0.1
RMER16-int	55.62	0.98	17.82	0.22
RMER16A2	5.96	0.09	2	0
RMER16A3	0.43	0.23	1.02	0
RMER16B	0	0	197.32	0.18
RMER16B2	1.25	0.09	2.26	0
RMER16C	0.46	0.09	153.83	0
RMER17A	2.15	0.15	25.93	0.2
RMER17A-int	0.83	0.09	699.87	1.98
RMER17A2	64.27	0.28	1400.03	1.54
RMER17B	10.81	0.73	497.15	1.6
RMER17B2	4.43	0	42.13	0.24
RMER17C	11.65	0.7	70.56	2.18
RMER17C-int	3.77	0	377.77	1.83
RMER17C2	3.05	0.54	26.5	0.57
RMER17D	5.53	0.4	45.03	0.13
RMER17D2	6.5	0.12	63.86	0.51
RMER19A	130.1	0.69	48.68	0.47
RMER19B	293.3	5.61	89.79	2.29
RMER19B2	13.61	0.39	13.54	0.48
RMER19C	43.98	0.48	9.43	0.37
RMER1A	24.24	0.48	63.37	0.46
RMER1B	47.56	1.54	37.69	0.85
RMER1C	24.3	0.62	24.77	0.32
RMER2	9.77	0.09	20.73	0.51
RMER20A	4.91	0	61.57	0.57
RMER20B	17.32	0.55	10.99	0.27
RMER20C_Mm	7.16	0.09	4.21	0.18
RMER21A	4.34	0.13	28.99	0.27
RMER21B	2.39	0.09	2.97	0.23
RMER30	23.74	0.18	11.17	0.23
RMER3D-int	16.05	0.1	30.99	0.17
RMER4A	35.75	2.49	26.18	1.83
RMER4B	109.95	2.25	96.23	0.71
RMER5	41.45	0.92	47.27	0.93
RMER6-int	0	0	16.04	0.09
RMER6A	201.16	1.93	19.55	0.64
RMER6B	17.45	0.35	10.46	0.45
RMER6BA	4.87	0.29	11.55	0.13
RMER6C	11.06	0.61	12.13	0.56
RMER6D	12.85	0	3.58	0.46
RNERVK23-int	1.45	0.2	0	0
RodERV21-int	22.77	0.21	1014.93	3.88
RSINE1	752.29	26.39	417.9	13.52
SRV_MM-int	10.32	0.09	1.61	0
SUBTEL_sa	0.12	0.08	0.26	0
SYNREP_MM	0.42	0.26	0.14	0
T-rich	1.86	0.1	16.21	1.71
Tigger1	2.73	0.01	4.4	0.21
Tigger10	10.53	0.46	0.42	0
Tigger12	0.52	0.18	0	0
Tigger15a	1.13	0.18	29.53	0
Tigger16a	0.56	0	4.78	0
Tigger16b	0.14	0	0.28	0.09
Tigger17	2.11	0.19	2.18	0
Tigger17a	1.41	0.18	25.42	0.09
Tigger17c	0.98	0.09	4.25	0.01
Tigger19a	2.67	0.09	1.26	0.09
Tigger2b	0.71	0.09	0.28	0.09
Tigger5	7.02	0.27	3.16	0.27
Tigger6a	1.26	0.18	0.28	0.09
Tigger6b	0.56	0	0.7	0
Tigger7	13.2	1.01	25.86	0.64
Tigger8	0.14	0	0.56	0.09
Tigger9a	0.42	0.09	0.7	0.09
Tigger9b	0.42	0	9.69	0.18
U1	174.87	95.71	0.56	0
U13	14.12	16.58	0	0
U14	125.08	173.51	0	0
U17	0.56	0.64	0.28	0
U2	376.74	382.88	0.84	0
U3	247.39	217.78	2.81	0
U4	45.93	11.81	0	0
U5	129.96	57.75	0.14	0
U6	73.9	44.4	2.94	0.09
U7	5.43	0.46	0	0
U8	220.11	238.07	0	0
UCON11	0.14	0.18	0	0
UCON4	0.98	0	0.28	0.09
UCON6	0	0	0.98	0.09
URR1A	177.55	2.16	132.6	2.13
URR1B	232.77	3.1	118.6	1.45
X3_LINE	1.3	0.01	0	0
X7B_LINE	1.97	0.18	0	0
YREP_Mm	6.49	0.44	4.71	0.32
Zaphod	1.27	0	1.27	0.1
Zaphod2	0.99	0.18	0.23	0
Zaphod3	0.14	0	0.28	0
ZP3AR	9.17	2.92	33.1	0.45
