# Supplementary material for: Maximizing the ovarian reserve in mice by evading LINE-1 genotoxicity
Source: Nat Commun. 2020 Jan 16;11:330. doi: 10.1038/s41467-019-14055-8 (PMC6965193; doi:10.1038/s41467-019-14055-8)
Supplement: Supplementary file 7 — Supplementary Data 5 [file 41467_2019_14055_MOESM7_ESM.xlsx]

## Sheet: Supplementary Data 5A
Supplementary Data 5A. Oocyte number per ovary in Chk2;Mili ovaries at P2
Sample	Mean oocyte number	Std Dev	n ovaries analyzed	n embryos analyzed	n litters analyzed
Mili+/+;Chk2+/- (Chk2+/+)	7306.3	3489.9	6	3	2
Mili-/-;Chk2+/- (Chk2+/+)	5067	2828.2	5	3	2
Mili-/-;Chk2-/- +AZT	10711.7	1332.1	6	3	1

## Sheet: Supplementary Data 5B
Supplementary Data 5B. Statistical analysis of oocyte number per ovary in Mili;Chk2 ovaries at P2
Sample	t-test	Pa	Significance
Mili+/+;Chk2+/- (Chk2+/+) vs Mili-/-;Chk2+/- (Chk2+/+)	1.151	0.2793	ns
Mili+/+;Chk2+/- (Chk2+/+) vs Mili-/-;Chk2-/- +AZT	2.233	0.0496	*
(ns) - P>0.05; (*) - P<0.05
aanalyzed by unpaired t-test

## Sheet: Supplementary Data 5C
Supplementary Data 5C. L1ORF1p relative mean nuclear fluorescence in Mili;Chk2 oocytes at P2
Samples	n embryos analyzed	n litters analyzed	n oocytes analyzed	Min	1st Quartile	Median	3rd Quartile	Max
Mili+/+;Chk2+/- (Chk2+/+)	2	2	199	1	1.41	1.647	2.038	15.13
Mili-/-;Chk2+/- (Chk2+/+)	2	2	150	1	1.249	1.507	2.323	17.41
Mili-/-;Chk2-/- +AZT	2	1	127	1	1.435	1.695	2.094	16.13

## Sheet: Supplementary Data 5D
Supplementary Data 5D. Statistical analysis of L1ORF1p relative nuclear mean fluorescence in Mili;Chk2 oocytes at P2
Sample	D	Pc	Significance
Mili+/+;Chk2+/- (Chk2+/+) vs Mili-/-;Chk2+/- (Chk2+/+)	0.1932	0.0034	**
Mili+/+;Chk2+/- (Chk2+/+) vs Mili-/-;Chk2-/- +AZT	0.1324	0.1322	ns
(ns) - P>0.05; (**) - P<0.01
canalyzed by Kolmogorov-Smirnov test
