# Supplementary material for: Maximizing the ovarian reserve in mice by evading LINE-1 genotoxicity
Source: Nat Commun. 2020 Jan 16;11:330. doi: 10.1038/s41467-019-14055-8 (PMC6965193; doi:10.1038/s41467-019-14055-8)
Supplement: Supplementary file 8 — Supplementary Data 6 [file 41467_2019_14055_MOESM8_ESM.xlsx]

## Sheet: Supplementary Data 6A
Supplementary Data 6A. Top significant genes per oocyte cluster (ave_logFC > 0.2, p_val > 0.01) - Replicate 1
Cluster 7	Cluster 4	Cluster 1	Cluster 0	Cluster 10	Cluster 5	Cluster 3	Cluster 6	Cluster 2	Cluster 8	Cluster 9	Cluster 11
Ccnb31	Hbb-bt	Slc20a1	Prdm16	Hsf2	Hba-a1	Tbc1d24	Tuba1c	Zbed3	Gm15389	Ube2c3	mt-Nd1
Gm424181	Hba-a1	Id1	Cd55	Marf11	Hbb-bs1	Id2	Tmsb101	Gdpd1	Tmsb102	Ldhb3	mt-Cytb
Usp26	Hbb-bs	Marcksl1	Lhx8	Slc39a1	Tsc22d32	Cd551	Ldhb1	Dppa3	Ube2c2	Cd164l23	mt-Nd4
1700013H16Rik1	Tob11	Pou3f1		Slc24a5	Pcsk1n1	D10Wsu102e1	Dppa31	Tcl1	Dppa3	Gm153893	mt-Atp6
Maoa1	Malat11	Id3		Insig1		Snhg111	Tmem14c1	Dlgap4	Actb1	Stk32a3	mt-Co3
Top2a	RP24-160N8.1	Crip2		Paip11		Ccno1	Skp1a	G3bp2	Ldhb2	Mphosph63	mt-Nd2
Lepr	Gapdh	Cdkn1c		Foxo3		Zbed31	Acat11	Crlf1	Mrps361	Dppa33	mt-Co1
Scml2	Dmrtc21	Tob1		Actb3		Gdpd11	Hmgb1	Rnaset2a	Stk32a2	Gdf91	mt-Nd3
Mtl5	Ftl11	Ftl1		Cbx3		Id11	Ooep1	Bpgm	Eif4ebp12	Tmsb103	Loxl2
Meioc1	Gm42418	Dmrtc2		Lrrc8a		Kit1	Cox7b1	Prc1	Nos11	Unc13c1	Glmp
1700080O16Rik	Maoa	1700031P21Rik		Bhlhe41		Atp2b11	Stk32a1	Tuba1c	Sdhaf4	2700094K13Rik3	Lepr1
4933416C03Rik1	Pet2	Malat1		Myef2		Ninj11	Tuba1b	Stat3	Tbc1d242	Ooep3	Malat13
Agl	Hba-a2	Prdm16		Nmt22		Pcsk1n	Uchl1	Tmsb10	Hmgb32	Tubb2b	Cd92
Pet21	Slbp	Tsc22d3		Ric1		Ogt1	Sec61g	Cd164l2	2700094K13Rik2	Mrps362	Kit4
Exosc21	4933416C03Rik			Ptp4a23		Hes1	Rps4x	Rdx	Dlgap41	4930562C15Rik1	BC005561
H2-D1	Jund			Alkbh52		Ybx21	Ndufb2	Ldhb	Rdx2	Sfr13	Tma73
Tsc22d33	Tex19.2			Lyrm4		Sdc11	Ube2c1	Tmem14c	Gtsf12	Zp3	Zp21
Hist1h2ba	Tsc22d31			Set2		Taf101	Taldo11	Kit	Mphosph62	Rdx3	Abi3bp3
Hspa2	Ly6k			Lsm14b3			Actb	Ndufaf4	Tcl12	Nlrp4f3	Ccnb1
Malat12	Slc20a11			C330006A16Rik			Ift271	Arpc5l	Tuba1c2	Tuba1c3	Rpl361
H2bfm	Gadd45g			Id21			Tpd521	Tpd52	Gbas1	Gtsf13	Cox8a4
Plk4	Cdkn1c1			2810474O19Rik			Gtsf11	Rbakdn	Rnaset2a2	Bfsp1	Commd7
Gm7120	Myt1l			Ddah1			Rbakdn1	Ppfibp2	Kit2	Dpf3
Ly6k1	Nxf2						Gbas	Got2	Zfyve211	Zbed33
Tob12	Ccnb3						Mphosph61	0610012G03Rik	Gdpd13	Deptor1
Esx1	1700013H16Rik						Mat2b1	Lsm14b	Ndufaf41	Iqca1
Topbp1	Tcea3						Kdm1b1	Sdc1	Ift432	Bpgm3
H1f01	Tex19.1						Gdpd12	Ninj1	Ptpn181	G3bp22
Iqcb1	Meioc						2700094K13Rik1	Stk32a	Tmem14c2	Hsd17b102
Spdya	Cotl1						Crlf11	Pdzk1	Abi3bp1	Usp21
Rad51ap2	Irf2bpl						Tcl11	Nos1	Eif1ax1	Actb2
Sec24a	H1f0						Lamtor4	Ybx2	G3bp21	Gbas2
Trim521	Trim52						Nexn	Htra1	Ift272	Zfyve212
Yod1	Fbxo6						Sfr11	Gtsf1	Cd164l22	Zfp572
4933434E20Rik	Exosc2						Rdx1	Agap1	4930562C15Rik	Btg4
Cox7b2	Noa1						Sh3bgrl3	Cpsf4l	Ooep2	Nos12
1700020N01Rik	Wbp5						Ube2w	Ogt	Phgdh2	Ptpn182
Gm26737	Synj1						Pfn1	Mat2b	Sfr12	Mvp3
Slbp1	Ddit4						Adss1	Itpr1	Nmt21	Padi6
4930524B15Rik	Gm26870						Pdzk11	Camsap3	Bpgm2	Ttn1
Rep15							Gm153891	Gm29243	Ttn	Tcl13
Gapdh1							Cox8a1	Adss	Cdv3	Tmem14c3
Jun							Uqcrq1	Cox7b	Tdrd11	Parp4
Gm773							Vkorc11	Parl	Ptp4a21	Arpc5l3
Tex19.21							Arpc5l1	Tbc1d24	Arpc5l2	Rfk2
Cenpf							Ndufs2	Nobox	Itpr11	Pou5f1
Pdha2							Rpl35	Ift27	Wdr761	Mtmr142
Hist1h4i							Rps8	Nipsnap1	Hsd17b101	AU0158362
Fbxo61							Ift431	Cox8a	Stat31	Tmem256
Atpaf2							Eif4ebp11	Ube2c	Klhdc3	Ift273
Dmrtc22							Hmgb31	Snhg11	Zbed32	Sepw12
Baiap2							E330017A01Rik	Esrp1	AU0158361	Prc13
Syt11							Mvp1	Pramef12	Prc12	Agr33
Oip5							Agr31	Ccno	Ppm1h	Tpd523
							Rnaset2a1	4921524J17Rik	Hdac6	Wdr762
							Psma7	E2f5	0610012G03Rik1	Dbndd11
							Cd164l21	Slc6a9	Arhgap101	Hint2
							Eny2	Mtus1	Cox8a2	Ift433
							Myl12b	Pard3	Lsm14b1	Lmna
							Phgdh1	Reep5	Sra1	Gja41
							Gm292431	Gja4	Drap1	E2f52
							Reep51	Trim71	E2f51	Gpx41
							Eef1g	Ptpn18	Mvp2	Cox8a3
							Aptx1	Kdm1b	Trim711	B4galt21
							Rpl41	Cenpv	Ppfibp21	Uqcrq3
							Mrpl541	Sfr1	Nlrp4f2	Itpr12
							Myl6	Wdr76	Pdzk12	Cltb
							Mrps21	Eif4ebp1	Tpd522	Ndufaf42
							Higd1a	Hmgb3	Kdm1b2	Pkd2l21
							Sepw1	Tspan13	Taf102	Eif4ebp13
							Hsd17b10	Pkd2l2	Ralbp11	Mdm41
							Naca	AU015836	Mtus11	Eif11
							Polr2e	Mphosph6	Marf1	Atp5g21
							Stra13	Mvp	Crlf12	Lsm14b2
							Rpl24	Mbl2	Smap11	Fzr11
							Alkbh7	Taf10	Ninj12	Sra11
							Pfdn41	Flot1	Spats21	Gdpd14
							Mif	Pfdn4	Cox7b3	Tdrd12
							Zfyve21	Agr3	Nipsnap11	Dlgap42
							Smdt1	Gm15389	B4galt2	Parl2
							Elavl2	Vkorc1	Pdzd21	Spg211
							Anxa7	Tdrd1	Gm292432	Akap121
							Bpgm1	Abi3bp	Uqcrq2	Phgdh3
							Htra11	Phgdh	Reep52	Drap11
							Eif1ax	Alyref	Wasf2	Thra
							Cox8c	Akirin2	Dicer1	Ralbp12
							Ccdc124	Rnf8	Agap11	Rexo21
							Ufc1	Cadm1	Mrpl542	Pinlyp
							Mrps36	Mtmr14	Tspan131	Cox7b4
							4921524J17Rik1	Plekha5	Csde1	Htra13
							Uqcc2	Hdgf	Dcun1d1	R3hdm21
							Atp6v1b21	Ift43	Sepw11	Dicer11
							Mecr	Ooep	Htra12	Med27
							Tma7	Acat1	Dbndd1	Asgr2
							Serf2	Zfand2b	Kif4	Txndc9
							Nudt5	Ralbp1	R3hdm2	Vps721
							Eif3k	Nlrp4f	Adss2	Rnaset2a3
							Cd91	Tmcc3	Th	Lsm61

## Sheet: Supplementary Data 6B
Supplementary Data 6B. Number of oocytes per cluster - Replicate 1
	Cluster 0	Cluster 1	Cluster 2	Cluster 3	Cluster 4	Cluster 5	Cluster 6	Cluster 7	Cluster 8	Cluster 9	Cluster 10	Cluster 11	Total
Untreated	194	396	426	580	64	170	430	592	371	618	306	235	4382
AZT-treated	284	467	593	473	35	109	272	413	204	401	146	123	3520
Clusters are ordered based on position of cluster in developmental trajectory determined by expression of Ccnb3, Dppa3, and Gdf9.
Cluster 0 = Earliest, Cluster 10 = Latest, Cluster 11 removed based on enrichment of mitochondrial genes

## Sheet: Supplementary Data 6C
Supplementary Data 6C. Number of oocytes per cluster - Replicate 2
	Cluster 0	Cluster 1	Cluster 2	Cluster 3	Cluster 4
Untreated	25	41	89	68	54
AZT-treated	59	104	94	81	46
Clusters are ordered based on position of cluster in developmental trajectory determined by expression of Ccnb3 (early), Dppa3 (middle), and Gdf9 (late).
Cluster 0 = Earliest, Cluster 4 = Latest
