# Supplementary material for: Maximizing the ovarian reserve in mice by evading LINE-1 genotoxicity
Source: Nat Commun. 2020 Jan 16;11:330. doi: 10.1038/s41467-019-14055-8 (PMC6965193; doi:10.1038/s41467-019-14055-8)
Supplement: Supplementary file 9 — Supplementary Data 7 [file 41467_2019_14055_MOESM9_ESM.xlsx]

## Sheet: Supplementary Data 7A
Supplementary Data 7A. Follicle number per ovary in Chk2+/- untreated and Chk2-/- untreated and AZT-treated mice
Sample	Mean primordial follicle (P) number	Std. error of mean for P	Mean non-primordial follicle (NP) number	Std. error of mean for NP	Mean total follicle number	Std. error of mean for total	n ovaries analyzed	n mice analyzed
P4 Chk2+/-	4929	501.7	1053	231.3	5981	520.5	4	3
P4 Chk2-/-	6623	1252	705	125.5	7328	1303	6	3
P4 Chk2-/- +AZT	7130	558.6	863.8	82.38	7994	591.7	8	4
P19 Chk2+/-	4917	1283	2077	21.86	6993	1264	3	3
P19 Chk2-/-	4687	326.4	2750	230.3	7430	209.5	3	3
P19 Chk2-/- +AZT	7537	557.5	2771	272	10308	464.8	5	3

## Sheet: Supplementary Data 7B
Supplementary Data 7B. Statistical analysis for follicle number per ovary in Chk2+/- untreated and Chk2-/- untreated and AZT-treated ovaries
Sample	t-test	Pa	Significance
P4 Chk2+/- vs P4 Chk2-/- primoridal follicles	1.049	0.325	ns
P4 Chk2+/- vs P4 Chk2-/- +AZT primoridal follicles	2.511	0.031	*
P4 Chk2+/- vs P4 Chk2-/- non-primoridal follicles	1.442	0.187	ns
P4 Chk2+/- vs P4 Chk2-/- +AZT non-primoridal follicles	0.964	0.358	ns
P4 Chk2+/- vs P4 Chk2-/- total follicles	0.801	0.446	ns
P4 Chk2+/- vs P4 Chk2-/- +AZT total follicles	2.174	0.054	*
P19 Chk2+/- vs P19 Chk2-/- primoridal follicles	0.174	0.871	ns
P19 Chk2+/- vs P19 Chk2-/- +AZT primoridal follicles	2.191	0.071	ns
P19 Chk2+/- vs P19 Chk2-/- non-primoridal follicles	2.911	0.044	*
P19 Chk2+/- vs P19 Chk2-/- +AZT non-primoridal follicles	1.912	0.191	ns
P19 Chk2+/- vs P19 Chk2-/- total follicles	0.341	0.75	ns
P19 Chk2+/- vs P19 Chk2-/- +AZT total follicles	2.983	0.025	*
(ns) - P>0.05; (*) - P<0.05
aanalyzed by unpaired t-test

## Sheet: Supplementary Data 7C
Supplementary Data 7C. Number of litters for Chk2+/- untreated and Chk2-/- untreated and AZT-treated females
Genotype	Mean number of litters	Std. Dev.	n females
Chk2+/-	9	1.897	6
Chk2-/-	7	1	3
Chk2-/- +AZT	8.8	1.483	5

## Sheet: Supplementary Data 7D
Supplementary Data 7D. Statistical analysis for number of litters for Chk2+/- untreated and Chk2-/- untreated and AZT-treated females
Sample	t-test	Pa	Significance
Chk2+/- vs Chk2-/-	1.673	0.1382	ns
Chk2+/- vs Chk2-/- +AZT	0.1914	0.8525	ns
Chk2-/- vs Chk2-/- +AZT	1.837	0.1158	ns
(ns) - P>0.05
aanalyzed by unpaired t-test

## Sheet: Supplementary Data 7E
Supplementary Data 7E. Pups per litter for Chk2+/- untreated and Chk2-/- untreated and AZT-treated females
Sample	Mean pups per litter	Std. Dev.	n females	n litters
Chk2+/-	7.37	2.89	6	54
Chk2-/-	6.391	2.658	4	21
Chk2-/- +AZT	6.432	2.062	5	44

## Sheet: Supplementary Data 7F
Supplementary Data 7F. Statistical analysis for pups per litter for Chk2+/- untreated and Chk2-/- untreated and AZT-treated females
Sample	t-test	Pa	Significance
Chk2+/- vs Chk2-/-	1.392	0.1679	ns
Chk2+/- vs Chk2-/- +AZT	1.811	0.0733	ns
Chk2-/- vs Chk2-/- +AZT	0.069	0.9452	ns
(ns) - P>0.05
aanalyzed by unpaired t-test
