# Supplementary material for: Maximizing the ovarian reserve in mice by evading LINE-1 genotoxicity
Source: Nat Commun. 2020 Jan 16;11:330. doi: 10.1038/s41467-019-14055-8 (PMC6965193; doi:10.1038/s41467-019-14055-8)
Supplement: Supplementary file 11 — Source Data [file 41467_2019_14055_MOESM11_ESM.xlsx]

## Sheet: Fig. 3c
Fig. 3c. Quantitative RT-PCR for L1 ORF1 in untreated (UT) and AZT-treated fetal oocytes (E14.5-E18.5)
Replicate 1	E14.5 UT	E14.5 +AZT	E15.5 UT	E15.5 +AZT	E16.5 UT	E16.5 +AZT	E17.5 UT	E17.5 +AZT	E18.5 UT	E18.5 +AZT
Mean Cq Actb	23.7762	24.1731	25.1986	25.1983	25.5272	25.5183	24.3884	25.1544	21.9355	22.3152
Mean Cq L1 ORF1	19.6944	20.035	21.7038	21.0346	22.6994	21.4262	21.6223	21.7359	21.7889	20.9202
Replicate 2	E14.5 UT	E14.5 +AZT	E15.5 UT	E15.5 +AZT	E16.5 UT	E16.5 +AZT	E17.5 UT	E17.5 +AZT	E18.5 UT	E18.5 +AZT
Mean Cq Actb	23.87	23.79	23.7488	24.3646	23.59	22.51	23.3291	24.1665	22.74	22.64
Mean Cq L1 ORF1	20.44	19.91	18.0248	17.4215	17.7	16.87	17.3632	17.8308	18.13	17.85
Relative L1 ORF1 expression (normalized to E15.5 and Actb)	E14.5 UT	E14.5 +AZT	E15.5 UT	E15.5 +AZT	E16.5 UT	E16.5 +AZT	E17.5 UT	E17.5 +AZT	E18.5 UT	E18.5 +AZT
Replicate 1	0.32	0.33	1	1.59	0.63	1.51	0.6	0.94	0.1	0.23
Replicate 2	0.2	0.28	1	2.31	1.12	0.94	1.18	1.53	0.46	0.52
Statistical Analysis comparing untreated vs. AZT-treated	E14.5 UT vs. E14.5 +AZT		E15.5 UT vs. E15.5 +AZT		E16.5 UT vs. E16.5 +AZT		E17.5 UT vs. E17.5 +AZT		E18.5 UT vs. E18.5 +AZT
p-value	0.4148		0.2306		0.6284		0.0546		0.2247
t	1.311		2.639		0.6604		11.63		2.714
Significance	ns		ns		ns		*		ns
*Both replicates 1 and 2 for E14.5 and E14.5 +AZT were performed in same batch as replicate 2 for E15.5. Therefore, both replicates for E14.5 and E14.5 +AZT are normalized to replicate 2 for E15.5. Otherwise, all replicate 1 samples normalized to E15.5 replicate 1 and all replicate 2 samples normalized to E15.5 replicate 2.
*Stats determined from two-tailed paired Student's t-test using Relative L1 ORF1 expression values.

## Sheet: Supplementary Fig. 4a
Supplementary Fig. 4a	Targets
	anti-MVH
	anti-p63

## Sheet: Supplementary Fig. 6b
Supplementary Fig. 6b. Quantitative PCR measurements of L1 ORF1 DNA after dsDNase and P1 treatments of untreated (UT) and AZT-treated oocyte and somatic cell DNA
Mean Cq Ifnb1	Oocyte UT 1	Oocyte UT 2	Oocyte UT 3	Oocyte UT 4	Oocyte UT 5	Oocyte +AZT 1	Oocyte +AZT 2	Oocyte +AZT 3	Oocyte +AZT 4	Oocyte +AZT 5	Soma UT 1	Soma UT 2	Soma UT 3	Soma +AZT 1	Soma +AZT 2	Soma +AZT 3
dsDNase	0	36.6581	0	38.1123	0	0	0	0	0	0	36.3757	0	0	36.4377	0	36.7581
dsDNase + P1	NA	NA	NA	0	38.7217	NA	NA	NA	0	0	NA	NA	NA	NA	NA	NA
P1	NA	NA	NA	27.0246	26.5676	NA	NA	NA	27.8639	26.2875	NA	NA	NA	NA	NA	NA
Input	25.3581	25.5555	24.9008	26.4788	25.9004	27.4514	25.8151	25.1175	25.6462	26.1562	25.0688	26.1873	27.7489	26.1123	24.8439	24.6956
Mean Cq L1 ORF1	Oocyte UT 1	Oocyte UT 2	Oocyte UT 3	Oocyte UT 4	Oocyte UT 5	Oocyte +AZT 1	Oocyte +AZT 2	Oocyte +AZT 3	Oocyte +AZT 4	Oocyte +AZT 5	Soma UT 1	Soma UT 2	Soma UT 3	Soma +AZT 1	Soma +AZT 2	Soma +AZT 3
dsDNase	25.1637	24.8221	26.1475	24.7088	29.727	33	30.3193	26.8074	24.1428	25.5631	26.9625	29.7138	31.5789	31.2095	29.0224	25.6405
dsDNase + P1	NA	NA	NA	28.6343	33.1778	NA	NA	NA	29.4049	29.3765	NA	NA	NA	NA	NA	NA
P1	NA	NA	NA	14.6733	13.7158	NA	NA	NA	14.6885	13.498	NA	NA	NA	NA	NA	NA
Input	12.4547	12.5929	12.0638	14.0495	13.1556	14.8863	13.1131	12.4094	12.9538	13.4822	12.1919	13.5716	15.1351	13.4821	12.1055	12.0623
Relative L1 ORF1 DNA expression to Ifnb1 input DNA	Oocyte UT 1	Oocyte UT 2	Oocyte UT 3	Oocyte UT 4	Oocyte UT 5	Oocyte +AZT 1	Oocyte +AZT 2	Oocyte +AZT 3	Oocyte +AZT 4	Oocyte +AZT 5	Soma UT 1	Soma UT 2	Soma UT 3	Soma +AZT 1	Soma +AZT 2	Soma +AZT 3
dsDNase	1.15	1.67	0.42	3.4105	0.0703	0.021	0.044	0.31	2.848	1.52	0.27	0.0872	0.0703	0.029	0.0552	0.521
dsDNase + P1	NA	NA	NA	0.2253	0.0064	NA	NA	NA	0.0743	0.107	NA	NA	NA	NA	NA	NA
P1	NA	NA	NA	3590.58	4640.29	NA	NA	NA	1992	6472.02	NA	NA	NA	NA	NA	NA
Input	7696.57	8023.41	7332.05	5518.27	6841.04	6038.61	6700.25	6700.25	6653.97	6562.36	7538.18	6295.04	6251.56	6338.83	6793.79	6382.9
Relative L1 ORF1 DNA expression to L1 ORF1 input DNA	Oocyte UT 1	Oocyte UT 2	Oocyte UT 3	Oocyte UT 4	Oocyte UT 5	Oocyte +AZT 1	Oocyte +AZT 2	Oocyte +AZT 3	Oocyte +AZT 4	Oocyte +AZT 5	Soma UT 1	Soma UT 2	Soma UT 3	Soma +AZT 1	Soma +AZT 2	Soma +AZT 3
dsDNase	0.000149417	0.000208141	5.72828e-05	0.000618038	1.02762e-05	3.47762e-06	6.56692e-06	4.62669e-05	0.000428015	0.000231624	3.58177e-05	1.38522e-05	1.12452e-05	4.57498e-06	8.12507e-06	8.16243e-05
dsDNase + P1	NA	NA	NA	4.0828e-05	9.3553e-07	NA	NA	NA	1.11663e-05	1.63051e-05	NA	NA	NA	NA	NA	NA
P1	NA	NA	NA	0.650671	0.678302	NA	NA	NA	0.29937	0.986234	NA	NA	NA	NA	NA	NA
Input	1	1	1	1	1	1	1	1	1	1	1	1	1	1	1	1
Statistical Analysis comparing untreated vs. AZT-treated	Mean Oocyte UT +dsDNase vs. Mean Oocyte +AZT +dsDNase				Mean Soma UT +dsDNase vs. Mean Soma +AZT +dsDNase				Mean Oocyte UT +dsDNase +P1 vs. Mean Oocyte +AZT +dsDNase +P1					Mean Oocyte UT +P1 vs. Mean Oocyte +AZT +P1
p-value	0.45				0.7504				0.8039					0.9582
t	0.8253				0.3645				0.3181					0.06579
Signficance	ns				ns				ns					ns
Statistical Analysis comparing to negative controls	Mean Oocyte UT +dsDNase vs Mean Soma UT +dsDNase				Mean Oocyte UT +dsDNase vs Mean Oocyte UT +dsDNase + P1				Mean Oocyte +AZT +dsDNase vs Mean Soma +AZT +dsDNase					Mean Oocyte +AZT +dsDNase vs Mean Oocyte +AZT +dsDNase + P1
p-value	0.25				0.1905				0.7857					0.8571
Signficance	ns				ns				ns					ns
*Stats determined from two-tailed paired Student's t-test for comparing untreated to AZT-treated samples using relative L1 ORF1 DNA expression to L1 ORF1 input DNA values
*Stats determined from Mann-Whitney test for comparing dsDNase-treated oocyte samples to negative controls (dsDNase-treated somatic cells and P1 + dsDNase-treated oocytes) using relative L1 ORF1 DNA expression to L1 ORF1 input DNA values
